# Supplementary material for: ZmMYB127 Modulates Maize Kernel Texture and Size by Integrating the Synthesis of Starch, Zein Proteins and Auxin
Source: Plant Biotechnol J. 2025 Sep 24;24(2):810–27. doi: 10.1111/pbi.70384 (PMC12906810; doi:10.1111/pbi.70384)
Supplement: Supplementary file 2 — Table S1: The ratio of vitreous endosperm of 238 inbred maize lines in three different environments. [file PBI-24-810-s005.xlsx]

## Sheet: Sheet1
Lines	Pedigree	Origin	Sub-populations	RVE_19CZ	RVE_19XX	RVE_20CZ	RVE_BLUE
BT1	8085×Thai Hybrid	China	Mixed	0.699341	0.633922	0.633516	0.646214
Dan599	American Hybrid P78599	China	PA/PB	0.473381	0.430171	0.409003	0.428139
Nan21-3	Jugoslavian Hybrid	China	SS	0.235655	NA	NA	0.207518
SW1611	Suwan2	China	Mixed	0.794501	0.639492	0.553255	0.653037
Shen137	American Hybrid 6JK611	China	PA/PB	0.480965	0.416249	0.277124	0.382067
647	Landrace	China	Mixed	0.739451	0.488966	0.596452	0.59891
ZZ13	Unknown	China	SPT	0.734316	0.655303	0.72903	0.696837
DH3732	DH3732-1-1-2-2-1-1	China	Mixed	0.528715	0.560292	0.432256	0.497709
CY72	ImProved from Landrace	China	NSS	NA	0.229339	0.230444	0.229892
Dan4254	Unknown	USA	Mixed	0.418161	0.495408	0.627868	0.504433
XZ698	XinZhong698-3-1-1-2-1-2-3	China	PA/PB	0.566879	0.506193	0.501736	0.515557
Gy237	AIHO	China	NSS	0.502771	0.520169	0.290302	0.428368
Gy462	AIHO	China	NSS	0.655696	0.693911	0.540606	0.620692
L3180	Foreign hybrid	China	Mixed	0.309488	0.464224	0.393951	0.379842
TY11	TY30331-2-8-1-2-1-1	China	Mixed	0.603634	NA	0.415789	0.496058
GEMS9	2111-01_DK212T_S11_F2S4_9166-Blk31/00	USA	SS	0.475215	0.39147	0.353158	0.397235
LY042	Unknown	China	Mixed	0.620162	0.510591	0.457662	0.520093
CF3	Unknown	China	SS	0.494055	0.407921	0.512404	0.462081
Zong31	Synthetic	China	NSS	0.412113	0.423484	0.400564	0.402675
Ry737	RYD	China	NSS	0.599093	0.557891	0.564335	0.564394
GEMS21	2152-02_DK888_S11_F2S4_65/97-Blk/97-99	USA	SS	0.408082	0.296537	0.344321	0.340268
DSB	Landrace	China	SPT	0.760463	0.679451	0.738532	0.71677
177	Unknown	China	PA/PB	0.569087	0.456103	0.465554	0.487536
FCD0602	Unknown	China	SS	0.318644	0.400989	0.403186	0.364894
B113	BS11(FR)C9	China	Mixed	0.526172	0.560653	0.521918	0.526869
835b	U8112×Ye515	China	PA/PB	0.561743	0.605555	0.393497	0.510886
D047	Landrace	China	SPT	0.485764	0.583759	0.745282	0.595556
Ye515	(HuaFeng100×AiGo352)×HuangZaoSi	China	Mixed	0.382057	0.429685	0.38904	0.390881
MO113	Unknown	China	NSS	0.37067	0.419356	0.315042	0.358977
By813	BHO	China	NSS	0.356832	NA	0.286977	0.308251
B151	Unknown	China	SPT	0.617414	0.403157	0.536064	0.509499
Yan414	HuangZaoSi	China	Mixed	0.517126	0.29896	0.391139	0.393029
By855	BHO	China	NSS	0.390605	0.601158	0.290749	0.418125
GEMS54	ARI16035:S02-450-1-B	USA	Mixed	0.712358	0.666067	0.673761	0.674683
Liao159	Unknown	China	Mixed	0.537701	0.413016	0.444247	0.455609
5237	Dan340×HuangZaoSi	China	SPT	0.403939	0.379568	NA	0.37727
GEMS46	CH05015:N15-8-1-B-B	USA	Mixed	0.490526	0.483639	0.467498	0.471175
GEMS52	CUBA164:S2008a-326-1-B	USA	SS	0.261484	0.131493	0.186756	0.183865
9782	American Hybrid	China	PA/PB	0.507647	0.379221	0.295076	0.384602
GEMS51	CUBA164:S2008a-83-1-B	USA	SS	0.208846	0.282624	NA	0.231252
WH413	HuangZaoSi×WenQing1331	China	SPT	0.369293	0.396258	0.292501	0.343305
Zheng30	Zheng20×Ye478	China	PA/PB	0.61436	0.468844	0.403964	0.486344
Ye52106	(Ye1075×Ye106)×AiJin525	China	NSS	0.40652	NA	NA	0.378383
WMR	Landrace	China	SPT	0.545116	0.568844	0.654694	0.580172
Cheng698	Foreign Hybrid	China	Mixed	0.45252	0.382266	0.439832	0.415494
Q1261	ImProved from K12	China	SPT	0.51041	0.565927	0.457774	0.501991
GEMS64	CUBA164:S1511b-249-1-B-B	USA	SS	NA	0.537466	0.368593	0.45303
HSBN	Landrace	China	SPT	0.654461	0.595539	0.602418	0.608094
GEMS6	2088-01_DK212T_S11_F2S4_9157-Blk29/00	USA	SS	0.539731	0.667422	0.580043	0.586353
A619	The University of Illinois, USA	USA	NSS	0.370061	0.328417	NA	0.334756
GEMS65	Unknown	USA	SS	0.489726	0.328404	0.523539	0.437844
04K5686	Landrace	China	SPT	0.540549	0.617179	0.562846	0.564146
Liao5114	Tie7922×Shen5003	China	SS	0.366487	0.357494	NA	0.347507
7381	Unknown	China	PA/PB	0.531829	0.413102	0.355244	0.424013
GEMS62	AR16026:S17-16-1-B-B	USA	SS	0.536838	0.419152	0.354513	0.427455
GEMS4	2084-02_DK212T_S11_F2S4_9151-Blk38/00	USA	SS	0.367704	0.507168	0.702952	0.516562
Si273	American Hybrid	China	Mixed	0.463905	0.473613	0.449796	0.453059
Sy999	Syn.D.O	China	NSS	0.581275	0.497935	0.370906	0.473993
Tie7922	American Hybrid 3382	China	SS	0.538561	0.335738	0.439891	0.428684
Lx9801	Xi502×H21	China	SPT	0.39151	NA	NA	0.363372
By4944	BHO	China	NSS	0.438498	0.360414	0.345419	0.372065
GEMS19	2146-01_DK888_S11_F2S4_9196-Blk29/00	USA	SS	0.556004	0.50007	0.499788	0.509241
MO17	CI 187-2/C103	China	NSS	0.434607	0.405489	0.400047	0.404002
Sy1077	Syn.D.O	China	Mixed	0.332581	0.302639	0.310521	0.305868
Ry697	RYD	China	NSS	0.533672	0.4053	0.450498	0.453777
1323	Unknown	China	Mixed	0.669788	0.626501	0.650764	0.639639
GY386B	Unknown	USA	NSS	0.493069	0.465894	0.563312	0.498046
JH96C	Synthetic	China	Mixed	0.494061	0.387562	0.32712	0.393535
GEMS47	UR13085:N0125-014-001	USA	NSS	0.394926	NA	0.378351	0.372985
GEMS48	DKXL370:N11a20-31-1-B-B	USA	NSS	0.440895	0.433477	0.248231	0.364822
HB	Huojiabaimaya	China	Mixed	0.298443	NA	0.357925	0.31453
ZZ03	Unknown	China	PA/PB	0.580802	0.50755	0.566956	0.542391
GEMS59	SCROI:N1310-398-1-B	USA	NSS	0.609671	0.567995	0.574555	0.574695
GEMS50	DKB844:S1601-517-1-B	USA	SPT	0.350473	NA	0.591532	0.457348
Dan3130	American Hybrid P78599	China	NSS	0.540525	0.447154	0.429836	0.463126
Zheng28	Ye478×Tuxpeno	China	Mixed	0.497895	0.453069	0.468029	0.463619
Liao138	ImProved from Dan340	China	PA/PB	0.494376	0.388672	0.328138	0.39435
501	Unknown	China	PA/PB	0.411725	0.317212	0.457342	0.386047
B77	B77-3	China	Mixed	0.268794	0.19933	0.157219	0.199068
Wu109	XiDan7	China	Mixed	0.36512	0.299408	0.381398	0.339263
Gy220	AIHO*	China	NSS	0.515494	0.574504	0.386619	0.482827
GEMS5	2086-01_DK212T_S11_F2S4_9154-Blk20/00	USA	SS	0.339042	0.355539	0.414089	0.360177
By807	BHO	China	NSS	0.373186	0.407213	0.288964	0.347075
Zheng32	American Single-cross 3382	China	SS	0.546679	0.28677	0.353418	0.386243
GEMS63	CUBA164:S1511b-325-001	USA	SS	0.428091	0.549218	0.421762	0.456978
GEMS44	CH05015:N12-140-1-B-B	USA	Mixed	0.490647	0.572168	0.573174	0.53595
Si446	Qu43×Zi330	China	NSS	0.429874	0.391172	0.40322	0.398709
TY8	TY30331-2-7-1-2-1-1	China	Mixed	0.410211	0.53037	0.420065	0.44417
GEMS23	2156-02_DK888_S11_F2S4_h92847-Blk13/00	USA	SS	0.534508	0.496208	0.50194	0.501506
LK11	Mo17×Zi330	China	SPT	0.474336	0.602626	0.518163	0.522329
9642	Unknown	China	NSS	0.43666	0.371341	0.432257	0.40404
Liao5263	Liao526-2-2-2-1-3-1	China	Mixed	0.406881	0.434276	0.424223	0.412414
5213	ImProved from Mo17	China	SPT	0.435317	0.285232	0.363592	0.352002
GEMS37	PE001n16F2S2-181	USA	NSS	NA	0.379363	0.41033	0.394847
NMJT	Landrace	China	Mixed	0.488177	0.350198	0.535467	0.448568
Yu374	Synthetic	China	NSS	0.441185	0.397216	0.399221	0.403161
GEMS16	2132-03_DK888_S11_F2S4_9187-Blk22/00	USA	SPT	0.553458	0.660499	0.678553	0.621458
NX15	Landrace	China	Mixed	0.424399	0.487585	0.306182	0.396676
Chang7-2	HuangZaoSi×WeiChun	China	SPT	0.514524	0.516102	0.455737	0.486075
X1141P	X1141P-1-4-6-1-3-2-1-1	China	NSS	0.513128	0.434189	0.454529	0.457903
Shen135	Unknown	China	PA/PB	0.383137	0.374529	0.339211	0.356247
GEMS15	2131-01_DK888_S11_F2S4_9184-Blk20/00	USA	SS	0.492987	0.350294	0.465772	0.426972
4wv	Unknown	USA	SS	0.509542	0.355444	NA	0.418009
JA96C	Unknown	USA	Mixed	0.421649	0.434266	0.410378	0.412719
A188	4-29(Silver King) x 46(N.W. Dent)4^4 N.W	USA	SPT	0.413866	0.376605	0.387968	0.383434
FAPW	B14AH×B37H .	USA	SS	0.45653	0.458687	NA	0.443125
LH132	(H93×B73)×B73	USA	SS	0.498664	0.380635	0.401321	0.417494
HBA1	Pioneer 3195 hybrid×Pioneer 3199 hybrid	USA	SS	0.420051	0.429194	0.48732	0.436143
2369	(2702H×B73)×B73	USA	SS	0.491361	0.416592	0.401069	0.426961
PhG71	A632Ht×207 specifically A632/207)×42112143	USA	Mixed	0.314869	0.291405	0.28983	0.289322
PhG83	814×207 specifically 814/207)×44××××	USA	IDT	0.302015	0.307638	0.252917	0.278144
LH82	610×LH7	USA	Mixed	0.377228	NA	NA	0.349091
LH150	Pioneer 3147 hybrid	USA	SS	0.425144	0.320489	0.405774	0.374423
B47	B37×SD105 specifically B37<3-××#-SD105-#)F21323×11×	USA	SS	0.448842	0.427083	0.546296	0.464695
Q381	One off-type plant in a planting of Pioneer 3369 hybrid test plot planting was selected an selfed	USA	IDT	0.312314	0.299635	0.251691	0.278501
FBHJ	#(FBAB×B84)×B84	USA	SS	0.322423	0.298602	0.296784	0.296558
PhH93	PH806×207 specifically PH806/207)×62111	USA	IDT	NA	0.266455	0.369993	0.318224
PhT10	B73×G39 specifically B73/G39)×61113×	USA	SS	0.516824	0.360093	0.420523	0.423101
PhW79	PHT90×PH595 specifically PHT90/PH595)×211××	USA	PA/PB	0.386913	0.335877	0.325043	0.339898
PHW03	801×G48 specifically 801/G48)41221×	USA	NSS	0.502041	0.411179	0.530538	0.471874
P508F	Unknown	USA	Mixed	0.414582	0.334994	0.295526	0.338988
PHW43	995×G35 specifically 995/G35)×33311×	USA	SS	0.357345	0.355717	0.25713	0.314019
PHW57	Unknown	USA	IDT	0.283896	0.314941	0.286197	0.285632
IBC2	J6×( J6×Mo17Ht) specifically J6''Mo17Ht-7221	USA	IDT	0.266513	0.354392	0.296857	0.296541
IBB15	J6×(J6×W70884) specifically J6''W70884-4223B	USA	SS	0.388202	NA	NA	0.360065
L135	Pioneer 3901 hybrid×W117	France	NSS	0.419174	0.419057	0.587519	0.465871
LP1NRHT	Unknown	USA	SS	NA	0.367716	0.359457	0.363586
DJ7	(B73×BS16) backcrossed to B73 three times	USA	SS	0.401066	0.294754	0.321961	0.329881
L9-1391	Unknown	USA	NSS	0.424476	0.371238	0.384939	0.384172
PhT77	814×995 specifically 814/995)×8111××	USA	Mixed	0.194673	NA	NA	0.166535
NV790-1	Unknown	USA	SS	0.187859	0.101187	0.178076	0.146328
P508M	Unknown	USA	SS	0.348465	0.627566	0.421154	0.456349
P128M	Unknown	China	SS	0.491987	0.59818	0.416692	0.492907
69-55	Unknown	China	SS	0.436742	0.44284	NA	0.425307
LH198	LH132×(LH132×B84)	USA	SS	0.28575	0.317826	NA	0.287304
5553	Unknown	China	Mixed	0.472957	0.442028	0.435347	0.440732
NV790-2	Unknown	USA	SS	0.161654	0.1471	0.147665	0.142761
Zheng29	Shen5003	China	NSS	0.310692	0.364686	0.32317	0.32347
Qi319	American Hybrid P78599	China	PA/PB	NA	0.417292	0.370986	0.394139
Gy386	AIHO	China	NSS	0.455614	0.582954	0.3467	0.452377
150	Unknown	China	Mixed	0.570068	0.490392	0.480571	0.504298
BZN	Landrace	China	NSS	0.577234	0.530171	0.536295	0.538521
TY3	TY30331-2-4-2-2-2-1	China	Mixed	0.362951	NA	0.407121	0.371382
Yu87-1	American Hybrid	China	PA/PB	NA	0.345021	0.487869	0.416445
Ye8001	Ye488×3189	China	PA/PB	0.410501	0.392584	0.417821	0.39759
IRF314	(PA91/LH98A)-6-420-64-2-1-3-1-1-1	China	NSS	0.429675	0.432282	0.476486	0.436769
GEMS58	ARI01150:N04-696-1-B	USA	NSS	0.338464	0.356166	0.381292	0.349262
Shen5003	American Single-cross 3147	China	PA/PB	0.343242	0.341608	0.370007	0.34224
GEMS31	2282-01_XL380_S11_F2S4_9226-Blk26/00	USA	SS	0.362404	NA	0.3247	0.329898
384-2	Unknown	China	Mixed	0.536036	0.424333	0.534787	0.489006
Dan340	Lv9×Wide Pod Corn	China	NSS	0.364669	0.331838	0.335671	0.33468
GEMS30	2258-03_XL380_S11_F2S4_71/97-Blk/98	USA	Mixed	0.428817	0.509604	0.412182	0.440822
8902	Ye107×81162	China	Mixed	0.469665	0.47111	0.408915	0.440518
Z2018F	Zheng2018F2*698-3-1-2-1-1	China	Mixed	NA	0.279733	0.268908	0.274321
J4112	A619×U8112	China	Mixed	0.515995	0.46844	0.42254	0.459612
Ji53	Derived from Ji Synthetic C0-2	China	NSS	0.609703	0.581081	0.615734	0.592794
GEMS11	2116-02_DK212T_S11_F2S4_9172-Blk28/00	USA	SS	0.648945	0.549813	0.511014	0.560545
EN25	Unknown	China	Mixed	0.574501	0.534404	0.540577	0.540449
238	Unknown	China	NSS	0.533314	0.493526	0.508774	0.502492
GEMS14	2127-01_DK888_S11_F2S4_9181-Blk21/00	USA	SS	0.700197	0.582771	0.573419	0.609417
JH59	American Hybrid P78599	China	NSS	NA	0.417643	0.504557	0.4611
LXN	Landrace	China	Mixed	0.505869	0.509886	0.570478	0.519365
Dan360	Lv9×Wide Pod Corn	China	Mixed	0.309588	NA	0.284645	0.283463
By4839	BHO	China	NSS	0.405891	0.394699	0.385885	0.386113
Xun971	Landrace	China	Mixed	0.351464	0.282888	0.371897	0.326037
Sy1035	Syn.D.O	China	NSS	0.389182	0.40137	0.459924	0.407446
R08	American Hybrid P78641	China	Mixed	0.394574	NA	0.333294	0.35028
Zheng653	(Shen5003×Zong31)×Shen5003	China	Mixed	0.470688	0.310424	0.571237	0.441404
Zhi41	Unknown	China	NSS	0.504479	0.431819	0.408389	0.43885
Liao5262	Liao526-2-2-2-1-2-1	China	Mixed	0.501028	0.407522	0.504528	0.461647
303WX	Landrace	China	SPT	0.515951	0.476335	0.476252	0.480133
05W002	05W002-1	China	Mixed	0.325769	0.317189	0.347052	0.320625
HZS	TangSiPingTou	China	SPT	0.509788	0.537466	0.505781	0.508299
TY10	TY30331-2-8-1-1-3-2	China	Mixed	0.487871	0.555364	0.440949	0.485349
TY5	TY30331-2-4-2-2-3-1	China	SS	0.59087	0.465494	0.498036	0.508754
Zheng35	Unknown	China	Mixed	0.273471	0.249243	0.257064	0.250547
GEMS25	2226-02_XL370A_S11_F2S4_9211-Blk25/00	USA	Mixed	NA	0.374305	0.315548	0.344927
Dan9046	Shen5003×Tie7922	China	NSS	0.304311	0.276355	0.279547	0.277358
ES40	Landrace	China	SPT	0.428432	0.504585	0.447622	0.450834
975-12	78698×Dan9046	China	PA/PB	0.33765	0.444939	0.358271	0.370908
ZaC546	Variant plants from C103	China	NSS	0.438207	0.386211	0.362753	0.386344
LG001	Unknown	China	PA/PB	0.613827	0.556934	0.561044	0.56789
04K5672	Landrace	China	Mixed	0.444229	0.404235	0.408904	0.409744
ZB648	ZhongBei648-1	China	Mixed	0.638482	0.516459	0.571411	0.566071
Ye488	U8112×Shen5003	China	PA/PB	0.441546	0.368905	0.387172	0.389829
GEMS32	2283-01_XL380_S11_F2S4_9229-Blk20/00	USA	PA/PB	0.524963	0.440859	0.406835	0.448173
GEMS12	2120-01_DK888_S11_F2S4_9175-Blk28/00	USA	PA/PB	0.512024	0.454923	0.552577	0.497129
GEMS49	DKB844:S1601-512-1-B	USA	SS	0.449169	0.414704	0.419494	0.41841
GEMS35	PE001n16F2S2-172	USA	NSS	0.462469	NA	0.401757	0.418459
Ry713	RYD	China	Mixed	0.213911	0.194653	0.197454	0.192627
7884-4Ht	78-6×H84	China	Mixed	0.443641	0.337811	0.272365	0.341893
M165	Unknown	China	Mixed	0.623916	0.541426	0.505385	0.54753
Lv28	LvDaHongGu	China	NSS	0.538204	0.404946	0.556981	0.490664
B111	BSSS(R)C9	China	Mixed	0.378171	0.452373	0.455977	0.419461
BS16	Population BS16	China	SPT	0.507551	0.497041	0.419699	0.465385
M97	Unknown	China	Mixed	0.488794	0.325556	0.45497	0.413728
GEMS36	PE001n16F2S2-176	USA	Mixed	0.605745	0.488609	0.525555	0.53059
Ji846	Ji63×Mo17	China	NSS	0.353432	0.382931	0.352629	0.353618
TX5	Landrace	China	Mixed	0.569471	0.479891	0.542109	0.521111
M153	Unknown	China	Mixed	0.608698	0.523629	0.416689	0.50696
GEMS27	2250-01_XL370A_S11_F2S4_9214-Blk21/00	USA	Mixed	0.323433	0.377544	0.335536	0.336125
7327	S37×3H-2	China	NSS	0.493537	0.52275	0.470092	0.48608
GEMS13	2121-04_DK888_S11_F2S4_9178-Blk29/00	USA	SS	0.433869	0.431488	0.415149	0.417456
IRF291	A671×LH38	China	NSS	0.43616	0.354548	0.415315	0.392629
DH29	American Hybrid P78599	China	SPT	0.747796	0.699912	0.707997	0.709189
P178	American Hybrid P78599	China	PA/PB	0.442627	0.380495	0.394537	0.396507
04K5702	Landrace	China	SPT	0.603204	0.543114	0.47309	0.530424
Si434	Si466×Hua94	China	SS	0.406697	0.312997	0.344576	0.345378
H99	Illinois Synthetic 60C	USA	Mixed	0.450511	0.415986	0.420791	0.419717
6wv	Unknown	USA	SS	0.409546	0.421275	0.484092	0.428925
1371	Unknown	USA	SS	0.51637	0.538599	0.506531	0.511121
1373	Unknown	USA	SS	0.334746	0.407812	0.352712	0.355711
4676A	1067-1×(B-line Composite)	USA	SS	0.434667	0.538579	0.467054	0.470721
PhW65	861×595 specifically 861/595)×8211131×	USA	Mixed	0.390692	0.339142	0.483094	0.39493
W8304	(B14A×B73)×B73	USA	Mixed	0.33597	0.341358	0.387464	0.345552
NS501	A634×K1	USA	IDT	0.253139	0.177808	0.28961	0.230807
NV792	Unknown	USA	SS	0.220998	0.257837	0.310804	0.253834
LH82R	Unknown	USA	NSS	NA	0.256959	0.260196	0.258577
LH52	(Mo17×(610×Mo17))×Mo17	USA	NSS	0.557908	0.535692	0.57248	0.545981
NV794	Unknown	USA	SS	0.241079	0.227791	NA	0.219951
207	Unknown	USA	IDT	NA	0.264643	NA	0.263813
NQ508	Pioneer 3713 hybrid	USA	IDT	NA	0.262828	0.313332	0.28808
LH143	(A635Ht×A632Ht)×A632Ht.	USA	SS	0.370251	0.384318	NA	0.362801
CR14	A synthetic composed of high yielding selections derived from the selfed hybrid (B73Ht×CM105) and the selfed hybrid (B73Ht×CQ187)	USA	SS	0.306916	0.341224	0.36366	0.327888
GM502	Unknown	USA	NSS	0.321501	0.393613	0.342364	0.343114
W8555	B73Ht/B84	USA	SS	NA	0.324628	0.322738	0.323683
2139	Unknown	China	Mixed	0.346702	NA	0.336757	0.328076
F42	Mutation induction of B73 with nitrosoquanidine.	USA	SS	0.210822	0.304454	0.336652	0.274597
LH57	(Mo17×H99)×LH53	USA	NSS	0.453898	0.410221	0.439758	0.425247
LH60	LH55×LH47	USA	NSS	0.492789	NA	0.340698	0.40309
LP5	(Glamos×B73Ht)×B73Ht	France	SS	0.446435	0.217254	0.318887	0.318146
PhK42	207×(207×806) specifically 207<2806)C031344×	USA	IDT	0.389199	0.348342	0.284308	0.331237
H8431	(377×B386)×347	USA	SS	0.295598	0.274699	0.363348	0.301836
LH39	Oh43×L120	USA	NSS	0.404709	0.316318	0.439927	0.377605
LH185	LH59×LH123Ht	USA	NSS	0.190626	0.32485	NA	0.243255
LY88M	Unknown	USA	SS	0.328022	0.303937	0.301938	0.30192
BN501	Unknown	China	PA/PB	0.635873	0.597252	0.585309	0.596766
LH146HT	(B73×CM105)×CM105	USA	NSS	0.459637	0.570103	0.445339	0.482314
