# Supplementary material for: ZmMYB127 Modulates Maize Kernel Texture and Size by Integrating the Synthesis of Starch, Zein Proteins and Auxin
Source: Plant Biotechnol J. 2025 Sep 24;24(2):810–27. doi: 10.1111/pbi.70384 (PMC12906810; doi:10.1111/pbi.70384)
Supplement: Supplementary file 3 — Table S2: Statistics the substantial variation of the RVE in three different environments. [file PBI-24-810-s006.xlsx]

## Sheet: Sheet1
Traits	Min	Max	Mean	Median	Stdev	Skewness	Kurtosis	Heritabilities
RVE_19CZ	0.161654	0.794501	0.451728	0.443935	0.117541	0.15986	0.081252	0.89
RVE_19XX	0.101187	0.699912	0.423729	0.413903	0.113891	0.093789	-0.208564
RVE_20CZ	0.147665	0.745282	0.424279	0.413136	0.112854	0.373332	0.072534
