# Supplementary material for: ZmMYB127 Modulates Maize Kernel Texture and Size by Integrating the Synthesis of Starch, Zein Proteins and Auxin
Source: Plant Biotechnol J. 2025 Sep 24;24(2):810–27. doi: 10.1111/pbi.70384 (PMC12906810; doi:10.1111/pbi.70384)
Supplement: Supplementary file 4 — Table S3: GWAS identified 14 significant loci and corresponding to 29 candidate genes associated with RVE. [file PBI-24-810-s003.xlsx]

## Sheet: Sheet1
QTL name	Env	Chr.	Marker	Pos_Start	Pos_End	p-Value	p-Value(Max)	Gene	Annotation
qRVE2-1	19XX	2	S2_14007238	13997238	14017238	9.24609e-08	9.24609e-08	Zm00001d002495	AT-hook motif nuclear-localized protein
	20CZ		S2_14007238	13997238	14017238	2.91564e-07	2.91564e-07	Zm00001d002496	Heavy metal-associated isoprenylated plant protein
qRVE2-2	19CZ	2	S2_31030226	31020226	31042761	2.985e-07	1.81257e-07	Zm00001d003066	Protein root UVB sensitive 2, chloroplastic
			S2_31030502			1.81257e-07
			S2_31032761			2.74914e-07
	20CZ		S2_31029321	31019321	31040226	5.95568e-08	2.46883e-07
			S2_31029390			5.95568e-08
			S2_31030226			2.46883e-07
qRVE3-1	19CZ	3	S3_31618070	31608070	31638466	3.60795e-07	5.06739e-09	Zm00001d040191	Protein NCA1
			S3_31618249			7.38515e-08
			S3_31618261			3.34054e-07
			S3_31618336			8.20179e-08
			S3_31618347			1.21972e-07
			S3_31618362			5.06739e-09
			S3_31618369			7.22884e-09
			S3_31618375			7.00031e-08
			S3_31618390			1.7962e-07		Zm00001d040192	C-type lectin receptor-like tyrosine-protein kinase
			S3_31619796			1.87878e-07
			S3_31620110			1.40964e-07
			S3_31627502			6.21819e-08
			S3_31628466			3.60404e-07
	20CZ		S3_31618249	31608249	31638466	6.58218e-08	2.09224e-08
			S3_31618261			2.61525e-07
			S3_31618336			3.59651e-07
			S3_31618347			3.55426e-07
			S3_31618362			1.06453e-07
			S3_31618369			7.92161e-08		Zm00001d040193	-
			S3_31618390			3.73281e-07
			S3_31619796			3.391e-08
			S3_31620110			1.55701e-07
			S3_31620187			7.54688e-08
			S3_31620408			3.89683e-07
			S3_31627393			7.64909e-08
			S3_31627470			2.09224e-08
			S3_31628466			2.33683e-07
qRVE3-2	19CZ	3	S3_144357539	144347539	144367771	5.62518e-08	3.11949e-08	Zm00001d041935	Transcription factor MYB127
			S3_144357707			5.05362e-08
			S3_144357771			3.11949e-08
	19XX		S3_144357103	144347103	144367771	3.10979e-07	5.46631e-09
			S3_144357539			5.46631e-09
			S3_144357707			1.54626e-07
			S3_144357771			2.02122e-08
	20CZ		S3_144357539	144347539	144367771	1.61443e-07	1.61443e-07
			S3_144357707			2.50177e-07
			S3_144357771			3.75505e-07
qRVE3-3	19CZ	3	S3_144732736	144722736	144742737	2.47759e-07	9.62485e-08	Zm00001d041944	Protein NETWORKED
			S3_144732737			9.62485e-08
	19XX		S3_144732736	144722736	144744427	6.73654e-08	7.3923e-09
			S3_144732737			7.3923e-09
			S3_144734427			3.36016e-07
qRVE3-4	19CZ	3	S3_144772409	144762409	144782409	1.30477e-07	1.30477e-07	Zm00001d041945	Angio-associated migratory cell protein
	19XX		S3_144772409	144762409	144782409	2.02122e-08	2.02122e-08
qRVE3-5	19CZ	3	S3_144956626	144946626	144974097	2.98123e-07	2.98123e-07	Zm00001d041947	ABC transporter B family member
			S3_144964097			2.98123e-07
	19XX		S3_144956626	144946626	144974097	2.10693e-07	2.10693e-07	Zm00001d041948	Vacuolar fusion protein MON1 homolog
			S3_144964097			2.10693e-07
qRVE3-6	19CZ	3	S3_148157326	148147326	148167326	2.27659e-07	2.27659e-07	Zm00001d042039	Pentatricopeptide repeat-containing protein
	19XX		S3_148157326	148147326	148167326	3.41485e-07	3.41485e-07	Zm00001d042040	Serine/arginine-rich splicing factor
qRVE3-7	19CZ	3	S3_158648520	158638520	158658520	1.73439e-07	1.73439e-07	Zm00001d000633	-
								Zm00001d042279	Probable glucuronosyltransferase
	20CZ		S3_158648520	158638520	158658520	1.17472e-07	1.17472e-07	Zm00001d042280	-
qRVE3-8	19CZ	3	S3_187297510	187287510	187359823	2.51372e-07	2.51372e-07	Zm00001d043046	Transcription repressor OFP
			S3_187343285			2.51372e-07
			S3_187348322			2.51372e-07
			S3_187348714			2.51372e-07
			S3_187348765			2.51372e-07
			S3_187348845			2.51372e-07
			S3_187349404			2.51372e-07
			S3_187349823			2.51372e-07
	19XX		S3_187297510	187287510	187359823	9.95929e-08	9.95929e-08
			S3_187343285			9.95929e-08
			S3_187347120			1.44808e-07
			S3_187347161			1.44808e-07		Zm00001d043047	Expansin-A
			S3_187347224			1.44808e-07
			S3_187348157			9.95929e-08
			S3_187348322			9.95929e-08
			S3_187348564			9.95929e-08
			S3_187348714			9.95929e-08
			S3_187348765			9.95929e-08
			S3_187348845			9.95929e-08
			S3_187349404			9.95929e-08
			S3_187349823			9.95929e-08
qRVE3-9	19CZ	3	S3_187592338	187582338	187617524	1.0558e-08	1.0558e-08	Zm00001d043051	-
			S3_187607524			9.96615e-08		Zm00001d043052	Endoplasmic reticulum-Golgi intermediate compartment protein
	19XX		S3_187592338	187582338	187602338	1.41726e-07	1.41726e-07	Zm00001d043053	-
qRVE7-1	19XX	7	S7_166768271	166758271	166794179	2.49136e-07	6.55339e-08	Zm00001d021946	Chitin-inducible gibberellin-responsive protein
			S7_166783983			3.20112e-07
			S7_166784072			6.55339e-08
			S7_166784179			7.17259e-08
	20CZ		S7_166775839	166765839	166794179	3.66477e-07	4.51399e-08	Zm00001d021947	WRKY transcription factor
			S7_166784072			2.24709e-07
			S7_166784179			4.51399e-08
qRVE7-2	19XX	7	S7_167428952	167418952	167447448	4.49546e-08	4.49546e-08	Zm00001d021976	BTB/POZ domain-containing protein
			S7_167437289			4.53168e-08
			S7_167437409			1.06735e-07
			S7_167437448			1.59951e-07		Zm00001d021977	-
	20CZ		S7_167437289	167427289	167447409	3.0675e-07	3.0675e-07
			S7_167437409			3.99216e-07
qRVE7-3	19XX	7	S7_167542864	167532864	167553489	1.74779e-07	1.74779e-07	Zm00001d021984	3-hydroxy-3-methylglutaryl-coenzyme A reductase
			S7_167542871			1.94183e-07
			S7_167542965			3.24872e-07		Zm00001d021985	Formin-like protein
	20CZ		S7_167543489			3.13293e-07
			S7_167542864	167532864	167552965	1.8213e-07	2.16508e-08
			S7_167542871			5.99536e-08		Zm00001d021986	Probable nucleoredoxin
			S7_167542965			2.16508e-08
