# Supplementary material for: ZmMYB127 Modulates Maize Kernel Texture and Size by Integrating the Synthesis of Starch, Zein Proteins and Auxin
Source: Plant Biotechnol J. 2025 Sep 24;24(2):810–27. doi: 10.1111/pbi.70384 (PMC12906810; doi:10.1111/pbi.70384)
Supplement: Supplementary file 5 — Table S4: List of haplotypes of 238 maize inbred lines based on the three most significant SNPs associated with genetic RVE. [file PBI-24-810-s007.xlsx]

## Sheet: Sheet1
Hap2(ACG)								Hap1(GTC)								Others
Lines	S3_144357539	S3_144357707	S3_144357771	RVE_BLUE	FPKM	HGW_BLUE		Lines	S3_144357539	S3_144357707	S3_144357771	RVE_BLUE	FPKM	HGW_BLUE		Lines	S3_144357539	S3_144357707	S3_144357771	RVE_BLUE	FPKM	HGW_BLUE
GEMS50	A	C	G	0.457348	13.4002	26.2138	0.319288	GEMS31	G	T	C	0.329898	16.2981	21.7259		Lx9801	A	T	C	0.363372	24.2253	25.4256
By807	A	C	G	0.347075	15.9701	22.1827		Nan21-3	G	T	C	0.207518	16.4436	26.2285		GEMS30	A	T	G	0.440822	33.3527	21.5572
GEMS11	A	C	G	0.560545	16.7871	18.3622		GEMS51	G	T	C	0.231252	20.3818	23.0093		GEMS25	A	T	G	0.344927	53.6085	29.4251
GEMS63	A	C	G	0.456978	18.5714	27.0343		B77	G	T	C	0.199068	23.2382	19.9989		Sy1077	G	C	G	0.305868		19.9135
Q1261	A	C	G	0.501991	18.8263	24.7613		Ry713	G	T	C	0.192627	61.3909	19.1896
Dan599	A	C	G	0.428139	19.7713	25.0471		CY72	G	T	C	0.229892		26.4285
GEMS32	A	C	G	0.448173	19.8488	21.9509		GEMS52	G	T	C	0.183865		24.5176
GEMS15	A	C	G	0.426972	20.4976	22.2882		FAPW	G	T	C	0.443125		20.2238
975-12	A	C	G	0.370908	20.6636	26.3152		PhG71	G	T	C	0.289322		27.6521
Zheng32	A	C	G	0.386243	22.6715	23.1216		PhG83	G	T	C	0.278144		28.5352
Zheng653	A	C	G	0.441404	23.6888	22.3443		Q381	G	T	C	0.278501		25.5129
WH413	A	C	G	0.343305	23.7908	20.4299		PhH93	G	T	C	0.318224		23.5674
GEMS36	A	C	G	0.53059	25.0511	25.558		PHW57	G	T	C	0.285632		22.4563
GEMS16	A	C	G	0.621458	25.5792	26.8499		IBC2	G	T	C	0.296541		22.7946
Liao159	A	C	G	0.455609	25.8303	28.8453		LP1NRHT	G	T	C	0.363586		21.726
647	A	C	G	0.59891	25.8443	14.9921		NV790-1	G	T	C	0.146328		26.2879
9642	A	C	G	0.40404	26.4758	28.5618		NV790-2	G	T	C	0.142761		26.2879
Z2018F	A	C	G	0.274321	27.6627	25.3577		NS501	G	T	C	0.230807		23.5054
LG001	A	C	G	0.56789	28.0318	27.2096		NV792	G	T	C	0.253834		23.8856
Zong31	A	C	G	0.402675	28.3169	26.6769		NV794	G	T	C	0.219951		26.1307
Cheng698	A	C	G	0.415494	28.9438	20.8836		207	G	T	C	0.263813		23.1099
HZS	A	C	G	0.508299	29.2989	19.5859		NQ508	G	T	C	0.28808		22.7947
GEMS9	A	C	G	0.397235	29.5466	28.5588		LH143	G	T	C	0.362801		19.0095
835b	A	C	G	0.510886	31.1053	18.8615		H8431	G	T	C	0.301836		24.2154
Zheng30	A	C	G	0.486344	31.5236	24.2857
Dan3130	A	C	G	0.463126	31.8012	27.9096
GEMS49	A	C	G	0.41841	31.9729	22.2021
238	A	C	G	0.502492	32.517	25.6552
JH96C	A	C	G	0.393535	33.7117	24.0084
Wu109	A	C	G	0.339263	34.0004	20.7532
GEMS54	A	C	G	0.674683	34.0633	17.2432
Liao5114	A	C	G	0.347507	34.433	22.0339
LY042	A	C	G	0.520093	34.4862	25.2461
GEMS46	A	C	G	0.471175	35.2784	23.8966
Zheng29	A	C	G	0.32347	35.7654	23.8667
GEMS13	A	C	G	0.417456	36.1235	24.9324
Ji846	A	C	G	0.353618	36.2238	26.8825
By855	A	C	G	0.418125	36.2564	20.612
J4112	A	C	G	0.459612	36.2611	30.8138
GEMS44	A	C	G	0.53595	36.352	25.3343
TY5	A	C	G	0.508754	36.4764	24.9686
7327	A	C	G	0.48608	36.5483	20.2454
GEMS14	A	C	G	0.609417	36.6183	22.4956
EN25	A	C	G	0.540449	36.7109	20.3385
BZN	A	C	G	0.538521	37.9487	22.3335
05W002	A	C	G	0.320625	38.0749	27.1374
P178	A	C	G	0.396507	38.487	23.8613
150	A	C	G	0.504298	38.5363	19.7813
177	A	C	G	0.487536	41.3385	25.3657
GEMS4	A	C	G	0.516562	41.421	24.9713
GEMS65	A	C	G	0.437844	41.4252	24.9363
5237	A	C	G	0.37727	41.6328	24.1574
L3180	A	C	G	0.379842	42.4089	32.3332
DH3732	A	C	G	0.497709	43.1003	24.5303
Gy462	A	C	G	0.620692	43.354	25.1862
Zhi41	A	C	G	0.43885	44.4126	27.5406
Tie7922	A	C	G	0.428684	46.2726	23.1646
B111	A	C	G	0.419461	46.6077	24.4046
By4944	A	C	G	0.372065	47.6471	22.6254
GEMS35	A	C	G	0.418459	47.8817	22.5363
By4839	A	C	G	0.386113	48.3561	20.3389
TY3	A	C	G	0.371382	49.7512	28.651
7884-4Ht	A	C	G	0.341893	50.0771	26.2002
Shen5003	A	C	G	0.34224	50.1343	21.9246
B151	A	C	G	0.509499	50.1788	21.6885
M97	A	C	G	0.413728	50.4203	27.5886
ZaC546	A	C	G	0.386344	51.991	27.7796
5213	A	C	G	0.352002	52.0896	26.7789
GEMS58	A	C	G	0.349262	52.2746	24.8166
Lv28	A	C	G	0.490664	52.3505	22.709
GEMS19	A	C	G	0.509241	52.7904	23.9285
Sy1035	A	C	G	0.407446	53.1434	22.6647
Liao5262	A	C	G	0.461647	54.0763	30.6196
Dan340	A	C	G	0.33468	54.0809	23.0692
GEMS64	A	C	G	0.45303	55.1149	22.1477
Si273	A	C	G	0.453059	56.462	28.359
GEMS5	A	C	G	0.360177	56.779	23.4825
MO113	A	C	G	0.358977	56.8101	23.1879
GEMS21	A	C	G	0.340268	57.2804	27.029
By813	A	C	G	0.308251	57.2915	24.7506
TY11	A	C	G	0.496058	57.7221	29.3124
GEMS6	A	C	G	0.586353	59.4223	21.9685
Liao5263	A	C	G	0.412414	59.6388	20.6802
MO17	A	C	G	0.404002	59.7506	28.9291
GEMS37	A	C	G	0.394847	59.8484	26.9263
Zheng28	A	C	G	0.463619	60.914	28.9592
Ye8001	A	C	G	0.39759	61.2172	28.3163
JH59	A	C	G	0.4611	61.3299	22.6384
XZ698	A	C	G	0.515557	61.4512	21.9342
M153	A	C	G	0.50696	61.4835	27.9418
Liao138	A	C	G	0.39435	61.8085	24.1624
Xun971	A	C	G	0.326037	63.7009	32.5315
GEMS59	A	C	G	0.574695	65.0316	24.4799
ZZ03	A	C	G	0.542391	67.359	23.0785
Yu374	A	C	G	0.403161	67.7506	27.9609
7381	A	C	G	0.424013	68.2488	24.5129
GEMS48	A	C	G	0.364822	68.9026	25.7871
Dan360	A	C	G	0.283463	68.9854	23.4399
GEMS62	A	C	G	0.427455	69.5334	21.8249
Ye515	A	C	G	0.390881	70.484	26.6338
Si446	A	C	G	0.398709	71.1057	21.2943
8902	A	C	G	0.440518	72.661	27.8399
303WX	A	C	G	0.480133	78.086	23.7167
Ye52106	A	C	G	0.378383	79.0272	26.8136
Zheng35	A	C	G	0.250547	79.8581	26.3763
LK11	A	C	G	0.522329	81.0638	21.7087
ZB648	A	C	G	0.566071	87.3253	26.7371
LXN	A	C	G	0.519365	90.3237	28.8566
IRF314	A	C	G	0.436769	96.3645	26.9302
BS16	A	C	G	0.465385	97.664	23.9146
Si434	A	C	G	0.345378	98.5277	27.2754
Gy386	A	C	G	0.452377	103.392	26.6293
FCD0602	A	C	G	0.364894	107.929	24.8901
B113	A	C	G	0.526869	115.367	21.2739
ES40	A	C	G	0.450834	127.41	26.0367
GEMS23	A	C	G	0.501506	156.284	21.3583
BT1	A	C	G	0.646214		24.2843
SW1611	A	C	G	0.653037		20.7906
Shen137	A	C	G	0.382067		27.6795
Zheng58	A	C	G	0.696837		20.7954
Dan4254	A	C	G	0.504433		24.6156
Gy237	A	C	G	0.428368		23.6238
CF3	A	C	G	0.462081		24.7124
Ry737	A	C	G	0.564394		20.0911
DSB	A	C	G	0.71677		21.9356
D047	A	C	G	0.595556		21.0403
Yan414	A	C	G	0.393029		24.7182
9782	A	C	G	0.384602		20.7763
WMR	A	C	G	0.580172		16.6914
HSBN	A	C	G	0.608094		21.2318
A619	A	C	G	0.334756		22.3089
04K5686	A	C	G	0.564146		19.6746
Sy999	A	C	G	0.473993		18.0926
Ry697	A	C	G	0.453777		19.9936
1323	A	C	G	0.639639		24.4476
GY386B	A	C	G	0.498046		27.6413
GEMS47	A	C	G	0.372985		27.2332
HB	A	C	G	0.31453		19.8352
501	A	C	G	0.386047		26.1914
Gy220	A	C	G	0.482827		20.299
TY8	A	C	G	0.44417		24.9646
NMJT	A	C	G	0.448568		21.014
NX15	A	C	G	0.396676		21.6574
Chang7-2	A	C	G	0.486075		24.296
X1141P	A	C	G	0.457903		24.4418
Shen135	A	C	G	0.356247		22.8843
4wv	A	C	G	0.418009		28.351
JA96C	A	C	G	0.412719		21.9608
A188	A	C	G	0.383434		23.4181
LH132	A	C	G	0.417494		21.5426
HBA1	A	C	G	0.436143		24.9015
2369	A	C	G	0.426961		24.1989
LH82	A	C	G	0.349091		18.6882
LH150	A	C	G	0.374423		24.062
B47	A	C	G	0.464695		23.3899
FBHJ	A	C	G	0.296558		25.3719
PhT10	A	C	G	0.423101		24.0634
PhW79	A	C	G	0.339898		29.3142
PHW03	A	C	G	0.471874		25.5313
P508F	A	C	G	0.338988		27.9568
PHW43	A	C	G	0.314019		19.8439
IBB15	A	C	G	0.360065		21.7486
L135	A	C	G	0.465871		25.7152
DJ7	A	C	G	0.329881		21.2107
L9-1391	A	C	G	0.384172		28.4396
PhT77	A	C	G	0.166535		21.9515
P508M	A	C	G	0.456349		22.7352
P128M	A	C	G	0.492907		26.2106
69-55	A	C	G	0.425307		25.6615
LH198	A	C	G	0.287304		25.0767
5553	A	C	G	0.440732		29.7929
Qi319	A	C	G	0.394139		29.1724
Yu87-1	A	C	G	0.416445		30.62
384-2	A	C	G	0.489006		22.3656
Ji53	A	C	G	0.592794		32.8429
R08	A	C	G	0.35028		28.8427
TY10	A	C	G	0.485349		32.3166
Dan9046	A	C	G	0.277358		26.4042
04K5672	A	C	G	0.409744		22.6472
Ye488	A	C	G	0.389829		31.6327
GEMS12	A	C	G	0.497129		25.5093
M165	A	C	G	0.54753		26.0199
TX5	A	C	G	0.521111		25.0747
GEMS27	A	C	G	0.336125		17.7327
IRF291	A	C	G	0.392629		26.0407
DH29	A	C	G	0.709189		26.6843
04K5702	A	C	G	0.530424		20.7888
H99	A	C	G	0.419717		22.4152
6wv	A	C	G	0.428925		27.6392
1371	A	C	G	0.511121		20.3163
1373	A	C	G	0.355711		19.6638
4676A	A	C	G	0.470721		23.7331
PhW65	A	C	G	0.39493		21.2479
W8304	A	C	G	0.345552		25.8471
LH82R	A	C	G	0.258577		23.4793
LH52	A	C	G	0.545981		25.5251
CR14	A	C	G	0.327888		21.2474
GM502	A	C	G	0.343114		25.8252
W8555	A	C	G	0.323683		23.401
2139	A	C	G	0.328076		24.7656
F42	A	C	G	0.274597		22.1093
LH57	A	C	G	0.425247		23.2996
LH60	A	C	G	0.40309		25.1063
LP5	A	C	G	0.318146		21.206
PhK42	A	C	G	0.331237		26.4346
LH39	A	C	G	0.377605		19.8538
LH185	A	C	G	0.243255		31.5362
LY88M	A	C	G	0.30192		27.151
BN501	A	C	G	0.596766		23.7321
LH146HT	A	C	G	0.482314		29.3236
