# Supplementary material for: ZmMYB127 Modulates Maize Kernel Texture and Size by Integrating the Synthesis of Starch, Zein Proteins and Auxin
Source: Plant Biotechnol J. 2025 Sep 24;24(2):810–27. doi: 10.1111/pbi.70384 (PMC12906810; doi:10.1111/pbi.70384)
Supplement: Supplementary file 6 — Table S5: Genes differentially expressed in zmmyb127 (Ko‐1) kernels compared with WT kernels at 15‐DAP. [file PBI-24-810-s002.xlsx]

## Sheet: Sheet1
#ID	gene_name	Ko-1 15DAP-1_FPKM	Ko-1 15DAP-1_count	Ko-1 15DAP-2_FPKM	Ko-1 15DAP-2_count	Ko-1 15DAP-3_FPKM	Ko-1 15DAP-3_count	WT 15DAP-1_FPKM	WT 15DAP-1_count	WT 15DAP-2_FPKM	WT 15DAP-2_count	WT 15DAP-3_FPKM	WT 15DAP-3_count	FDR	log2FC	regulated	COG_class	COG_class_annotation	GO_annotation	KEGG_annotation	KEGG_pathway_annotation	KOG_class	KOG_class_annotation	Pfam_annotation	Swiss_Prot_annotation	eggNOG_class	eggNOG_class_annotation	NR_annotation	GO_second_level_annotation
Zm00001eb000400	Zm00001eb000400	0.064059	4	0.126071	9	0.105698	6	1.02241	58	1.09653	75	1.32539	79	2.00682e-12	-3.5425	down	[P]	Inorganic ion transport and metabolism	Molecular Function: N,N-dimethylaniline monooxygenase activity (GO:0004499);; Molecular Function: flavin adenine dinucleotide binding (GO:0050660);; Molecular Function: NADP binding (GO:0050661);;	K22324|3.9e-101|eus:EUTSA_v10007582mg|K22324 aliphatic glucosinolate S-oxygenase [EC:1.14.13.237] | (RefSeq) hypothetical protein	--	[Q]	Secondary metabolites biosynthesis, transport and catabolism	Flavin-binding monooxygenase-like	Flavin-containing monooxygenase FMO GS-OX-like 4 OS=Arabidopsis thaliana OX=3702 GN=At1g62600 PE=2 SV=1	Q	Secondary metabolites biosynthesis, transport and catabolism	Flavin-containing monooxygenase FMO GS-OX5 [Zea mays]	biological process: metabolic process (GO:0008152);; molecular function: catalytic activity (GO:0003824);; molecular function: binding (GO:0005488)
Zm00001eb000440	Zm00001eb000440	32.7144	1284	15.8001	632	38.6131	1091	95.4449	3361	81.3866	3506	76.2386	2841	8.10807e-07	-1.7391	down	--	--	--	K11855|2.9e-17|bvg:104906049|K11855 ubiquitin carboxyl-terminal hydrolase 36/42 [EC:3.4.19.12] | (RefSeq) ubiquitin carboxyl-terminal hydrolase 36	--	--	--	Hydrophobic seed protein	pEARLI1-like lipid transfer protein 2 OS=Arabidopsis thaliana OX=3702 GN=At4g12490 PE=2 SV=1	S	Function unknown	uncharacterized protein LOC107546763 precursor [Zea mays]	--
Zm00001eb000450	Zm00001eb000450	5.68831	197	5.63824	199	4.8655	144	12.8714	399	13.2248	502	13.4805	443	3.95845e-22	-1.38295	down	--	--	--	K11855|1.7e-17|bvg:104906049|K11855 ubiquitin carboxyl-terminal hydrolase 36/42 [EC:3.4.19.12] | (RefSeq) ubiquitin carboxyl-terminal hydrolase 36	--	--	--	Hydrophobic seed protein	14 kDa proline-rich protein DC2.15 OS=Daucus carota OX=4039 PE=2 SV=1	S	Function unknown	cortical cell-delineating protein precursor [Zea mays]	--
Zm00001eb000510	Zm00001eb000510	0.746866	64	0.711638	62	0.916202	67	1.82899	140	1.52978	143	1.37078	110	4.4741e-05	-1.08368	down	[P]	Inorganic ion transport and metabolism	Molecular Function: molecular_function (GO:0003674);; Molecular Function: transporter activity (GO:0005215);; Molecular Function: ion channel activity (GO:0005216);; Molecular Function: voltage-gated ion channel activity (GO:0005244);; Molecular Function: voltage-gated chloride channel activity (GO:0005247);; Molecular Function: anion channel activity (GO:0005253);; Molecular Function: chloride c…	K08994|9.2e-237|zma:100275685|K08994 ion channel-forming bestrophin family protein | (RefSeq) uncharacterized protein LOC100275685	--	--	--	Bestrophin, RFP-TM, chloride channel	UPF0187 protein At3g61320, chloroplastic OS=Arabidopsis thaliana OX=3702 GN=At3g61320 PE=2 SV=2	S	Function unknown	uncharacterized protein LOC100275685 [Zea mays]	molecular function: transporter activity (GO:0005215);; biological process: cellular process (GO:0009987);; biological process: localization (GO:0051179);; cellular component: intracellular (GO:0005622);; cellular component: cellular anatomical entity (GO:0110165);; biological process: metabolic process (GO:0008152);; biological process: biological regulation (GO:0065007)
Zm00001eb000690	Zm00001eb000690	4.44775	578	3.32297	453	3.78753	419	9.07419	1054	8.48808	1210	8.6424	1104	4.86579e-37	-1.28217	down	--	--	Molecular Function: DNA binding (GO:0003677);; Cellular Component: nucleus (GO:0005634);; Molecular Function: lipid binding (GO:0008289);;	K09338|0.0e+00|zma:100037826|K09338 homeobox-leucine zipper protein | (RefSeq) rld2; rolled leaf 2	--	--	--	START domain	Homeobox-leucine zipper protein HOX10 OS=Oryza sativa subsp. indica OX=39946 GN=HOX10 PE=2 SV=2	K	Transcription	rolled leaf 2 isoform X1 [Zea mays]	molecular function: binding (GO:0005488);; cellular component: intracellular (GO:0005622);; cellular component: cellular anatomical entity (GO:0110165)
Zm00001eb000720	Zm00001eb000720	1.48453	134	1.07263	99	1.33255	103	2.5006	203	2.41085	239	2.80081	240	7.7683e-08	-1.08443	down	--	--	Cellular Component: integral component of membrane (GO:0016021);;	--	--	--	--	CemA family	Chloroplast envelope membrane protein OS=Rhodomonas salina OX=52970 GN=cemA PE=3 SV=1	U	Intracellular trafficking, secretion, and vesicular transport	chloroplast envelope membrane protein [Zea mays]	cellular component: cellular anatomical entity (GO:0110165)
Zm00001eb000740	Zm00001eb000740	0.72733	57	0.547002	45	0.60849	41	3.28745	182	3.01337	211	3.70352	237	4.06393e-20	-2.20782	down	[O]	Posttranslational modification, protein turnover, chaperones	Molecular Function: peptidyl-prolyl cis-trans isomerase activity (GO:0003755);;	K03768|8.6e-187|zma:100193669|K03768 peptidyl-prolyl cis-trans isomerase B (cyclophilin B) [EC:5.2.1.8] | (RefSeq) putative peptidyl-prolyl cis-trans isomerase family protein	--	[O]	Posttranslational modification, protein turnover, chaperones	Cyclophilin type peptidyl-prolyl cis-trans isomerase/CLD	Peptidyl-prolyl cis-trans isomerase CYP28, chloroplastic OS=Arabidopsis thaliana OX=3702 GN=CYP28 PE=1 SV=1	O	Posttranslational modification, protein turnover, chaperones	putative peptidyl-prolyl cis-trans isomerase family protein [Zea mays]	molecular function: catalytic activity (GO:0003824)
Zm00001eb000750	Zm00001eb000750	0.208401	19	0.229887	21	0.142416	11	2.65615	214	2.54411	250	2.32178	198	7.77811e-38	-3.76882	down	--	--	Cellular Component: integral component of membrane (GO:0016021);;	--	--	--	--	CemA family	Chloroplast envelope membrane protein OS=Rhodomonas salina OX=52970 GN=cemA PE=3 SV=1	U	Intracellular trafficking, secretion, and vesicular transport	uncharacterized protein LOC100275682 [Zea mays]	cellular component: cellular anatomical entity (GO:0110165)
Zm00001eb000840	Zm00001eb000840	0.540076	23	1.08858	48	0.459715	17	2.42706	95	2.49225	119	2.49338	103	5.24327e-08	-1.93018	down	--	--	--	--	--	--	--	Remorin, C-terminal region	Remorin OS=Solanum tuberosum OX=4113 PE=1 SV=1	S	Function unknown	uncharacterized protein LOC100285339 [Zea mays]	--
Zm00001eb001140	Zm00001eb001140	0.592436	43	0.236604	18	0.308997	19	3.0577	182	3.30875	243	3.66141	231	7.98243e-27	-3.1038	down	[E]	Amino acid transport and metabolism	Molecular Function: 4-hydroxy-tetrahydrodipicolinate reductase (GO:0008839);; Biological Process: lysine biosynthetic process via diaminopimelate (GO:0009089);; Cellular Component: chloroplast stroma (GO:0009570);; Biological Process: photosynthesis, light reaction (GO:0019684);;	K16908|1.7e-109|zma:100284607|K16908 chloroplast NAD(P)H dehydrogenase [EC:1.6.99.-] | (RefSeq) IDP1447; uncharacterized protein LOC100284607	--	--	--	Dihydrodipicolinate reductase, N-terminus	Dihydrodipicolinate reductase-like protein CRR1, chloroplastic OS=Arabidopsis thaliana OX=3702 GN=DAPB3 PE=2 SV=1	E	Amino acid transport and metabolism	uncharacterized protein LOC100284607 [Zea mays]	biological process: metabolic process (GO:0008152);; molecular function: catalytic activity (GO:0003824);; biological process: cellular process (GO:0009987);; cellular component: intracellular (GO:0005622);; cellular component: cellular anatomical entity (GO:0110165)
Zm00001eb001160	Zm00001eb001160	0.597663	65	0.742422	82	1.05444	97	3.22247	312	2.21914	263	1.91935	197	6.37652e-12	-1.71633	down	--	--	--	--	--	--	--	--	--	--	--	unnamed protein product [Digitaria exilis]	--
Zm00001eb001200	Zm00001eb001200	6.97965	384	9.35392	530	9.66319	455	65.7201	3279	65.76	3994	66.9348	3547	6.23187e-92	-3.03746	down	[G]	Carbohydrate transport and metabolism	Molecular Function: DNA binding (GO:0003677);; Molecular Function: DNA-binding transcription factor activity (GO:0003700);; Cellular Component: nucleus (GO:0005634);; Molecular Function: kinase activity (GO:0016301);;	K15523|9.7e-139|zma:100277385|K15523 protein-ribulosamine 3-kinase [EC:2.7.1.172] | (RefSeq) uncharacterized protein LOC100277385 precursor	--	[R]	General function prediction only	Fructosamine kinase	Protein-ribulosamine 3-kinase, chloroplastic OS=Oryza sativa subsp. indica OX=39946 GN=OsI_09747 PE=3 SV=1	G	Carbohydrate transport and metabolism	uncharacterized protein LOC100277385 precursor [Zea mays]	molecular function: binding (GO:0005488);; molecular function: transcription regulator activity (GO:0140110);; cellular component: intracellular (GO:0005622);; cellular component: cellular anatomical entity (GO:0110165);; molecular function: catalytic activity (GO:0003824)
Zm00001eb001550	Zm00001eb001550	0.391397	44	0.338203	39	0.18332	18	1.08956	110	0.697513	86	0.871109	93	4.27869e-06	-1.61692	down	--	--	Molecular Function: DNA binding (GO:0003677);; Cellular Component: nucleus (GO:0005634);;	K09287|8.9e-46|smo:SELMODRAFT_110104|K09287 RAV-like factor | (RefSeq) hypothetical protein	--	--	--	B3 DNA binding domain	B3 domain-containing protein Os03g0120900 OS=Oryza sativa subsp. japonica OX=39947 GN=Os03g0120900 PE=2 SV=1	K	Transcription	B3 domain-containing protein Os03g0120900 [Zea mays]	molecular function: binding (GO:0005488);; cellular component: intracellular (GO:0005622);; cellular component: cellular anatomical entity (GO:0110165)
Zm00001eb001720	Zm00001eb001720	0.359716	28	0.542049	39	0.232995	15	1.45972	91	1.40399	108	1.63983	112	5.39765e-09	-2.00807	down	--	--	Molecular Function: RNA polymerase II cis-regulatory region sequence-specific DNA binding (GO:0000978);; Molecular Function: DNA-binding transcription factor activity, RNA polymerase II-specific (GO:0000981);; Cellular Component: nucleus (GO:0005634);; Biological Process: regulation of transcription by RNA polymerase II (GO:0006357);;	--	--	[K]	Transcription	Homeobox KN domain	Homeobox protein knotted-1-like 3 OS=Oryza sativa subsp. japonica OX=39947 GN=HOS66 PE=2 SV=1	K	Transcription	homeobox protein HD1 [Zea mays]	molecular function: binding (GO:0005488);; biological process: biological regulation (GO:0065007);; molecular function: transcription regulator activity (GO:0140110);; cellular component: intracellular (GO:0005622);; cellular component: cellular anatomical entity (GO:0110165)
Zm00001eb001900	Zm00001eb001900	9.34908	814	9.40664	829	10.8079	808	24.1036	1891	24.4891	2355	24.9637	2073	4.05748e-77	-1.42213	down	[R]	General function prediction only	Cellular Component: cytoplasm (GO:0005737);; Cellular Component: integral component of membrane (GO:0016021);; Biological Process: cellular manganese ion homeostasis (GO:0030026);; Cellular Component: intracellular membrane-bounded organelle (GO:0043231);;	K16302|1.0e-273|zma:100274981|K16302 metal transporter CNNM | (RefSeq) DUF21 domain-containing protein isoform X1	--	[S]	Function unknown	Cyclin M transmembrane N-terminal domain	DUF21 domain-containing protein At1g47330 OS=Arabidopsis thaliana OX=3702 GN=CBSDUF7 PE=1 SV=1	S	Function unknown	DUF21 domain-containing protein [Zea mays]	cellular component: cellular anatomical entity (GO:0110165);; biological process: cellular process (GO:0009987);; biological process: biological regulation (GO:0065007);; cellular component: intracellular (GO:0005622)
Zm00001eb001920	Zm00001eb001920	0.253153	12	0.458051	22	0.534491	22	1.28399	55	1.02468	53	1.39867	63	0.000157632	-1.66769	down	--	--	Cellular Component: nucleus (GO:0005634);; Biological Process: negative regulation of transcription, DNA-templated (GO:0045892);;	--	--	--	--	Transcriptional repressor, ovate	Transcription repressor OFP5 OS=Arabidopsis thaliana OX=3702 GN=OFP5 PE=1 SV=1	S	Function unknown	uncharacterized protein LOC100280487 [Zea mays]	cellular component: intracellular (GO:0005622);; cellular component: cellular anatomical entity (GO:0110165);; biological process: biological regulation (GO:0065007)
Zm00001eb001950	Zm00001eb001950	0.12258	5	0.404597	16	0.088153	3	1.14001	39	1.26187	53	1.1477	42	1.185e-05	-2.56657	down	[J]	Translation, ribosomal structure and biogenesis	Cellular Component: chloroplast thylakoid membrane (GO:0009535);; Cellular Component: integral component of membrane (GO:0016021);;	K01092|6.1e-26|boe:106307850|K01092 myo-inositol-1(or 4)-monophosphatase [EC:3.1.3.25] | (RefSeq) phosphatase IMPL1, chloroplastic-like isoform X1	Inositol phosphate metabolism (ko00562);; Phosphatidylinositol signaling system (ko04070)	--	--	CAAD domains of cyanobacterial aminoacyl-tRNA synthetase	Protein CURVATURE THYLAKOID 1A, chloroplastic OS=Arabidopsis thaliana OX=3702 GN=CURT1A PE=1 SV=1	S	Function unknown	Threonine endopeptidase [Zea mays]	cellular component: intracellular (GO:0005622);; cellular component: cellular anatomical entity (GO:0110165)
Zm00001eb002090	Zm00001eb002090	1.87753	242	1.85116	243	1.70145	187	15.3233	1766	16.6013	2341	18.1081	2209	3.07469e-259	-3.29624	down	--	--	Cellular Component: anchored component of plasma membrane (GO:0046658);;	--	--	--	--	Fasciclin domain	Fasciclin-like arabinogalactan protein 10 OS=Arabidopsis thaliana OX=3702 GN=FLA10 PE=2 SV=1	S	Function unknown	uncharacterized protein LOC100383093 precursor [Zea mays]	cellular component: cellular anatomical entity (GO:0110165)
Zm00001eb002100	Zm00001eb002100	3.28997	896	2.62764	732	2.96466	690	6.51004	1590	6.33436	1894	5.95059	1540	4.14661e-43	-1.17819	down	--	--	Cellular Component: 1,3-beta-D-glucan synthase complex (GO:0000148);; Molecular Function: 1,3-beta-D-glucan synthase activity (GO:0003843);; Cellular Component: plasma membrane (GO:0005886);; Biological Process: (1->3)-beta-D-glucan biosynthetic process (GO:0006075);; Cellular Component: integral component of membrane (GO:0016021);; Molecular Function: glucosyltransferase activity (GO:0046527);;	K11000|0.0e+00|zma:100502361|K11000 callose synthase [EC:2.4.1.-] | (RefSeq) uncharacterized protein LOC100502361 isoform X1	--	[M]	Cell wall/membrane/envelope biogenesis	1,3-beta-glucan synthase component	Callose synthase 3 OS=Arabidopsis thaliana OX=3702 GN=CALS3 PE=3 SV=3	M	Cell wall/membrane/envelope biogenesis	callose synthase 3 isoform X2 [Zea mays]	cellular component: protein-containing complex (GO:0032991);; cellular component: cellular anatomical entity (GO:0110165);; molecular function: catalytic activity (GO:0003824);; biological process: metabolic process (GO:0008152);; biological process: cellular process (GO:0009987)
Zm00001eb002180	Zm00001eb002180	18.2772	2077	18.2314	2111	19.4236	1881	52.8989	5393	51.1891	6383	50.9814	5501	3.19055e-244	-1.57043	down	[T]	Signal transduction mechanisms	Molecular Function: calcium ion binding (GO:0005509);; Molecular Function: calmodulin binding (GO:0005516);; Molecular Function: ATP binding (GO:0005524);; Cellular Component: nucleus (GO:0005634);; Cellular Component: cytoplasm (GO:0005737);; Cellular Component: cytosol (GO:0005829);; Cellular Component: plasma membrane (GO:0005886);; Biological Process: response to cold (GO:0009409);; Molecular…	K13412|1.9e-297|zma:100383301|K13412 calcium-dependent protein kinase [EC:2.7.11.1] | (RefSeq) putative calcium-dependent protein kinase family protein	Plant-pathogen interaction (ko04626)	[T]	Signal transduction mechanisms	Protein kinase domain	Calcium-dependent protein kinase 7 OS=Oryza sativa subsp. japonica OX=39947 GN=CPK7 PE=2 SV=2	T	Signal transduction mechanisms	putative calcium-dependent protein kinase family protein [Zea mays]	molecular function: binding (GO:0005488);; cellular component: intracellular (GO:0005622);; cellular component: cellular anatomical entity (GO:0110165);; biological process: response to stimulus (GO:0050896);; biological process: metabolic process (GO:0008152);; biological process: cellular process (GO:0009987);; molecular function: catalytic activity (GO:0003824);; biological process: signaling …
Zm00001eb002250	Zm00001eb002250	5.04608	516	4.93433	514	4.32683	377	12.1251	1112	11.58	1299	12.1931	1183	1.00901e-55	-1.42281	down	--	--	Molecular Function: calmodulin binding (GO:0005516);; Biological Process: defense response (GO:0006952);; Biological Process: response to biotic stimulus (GO:0009607);; Cellular Component: integral component of membrane (GO:0016021);;	K08472|2.0e-273|zma:542672|K08472 mlo protein | (RefSeq) mlo1; barley mlo defense gene homolog 1	--	--	--	Mlo family	MLO protein homolog 1 OS=Oryza sativa subsp. indica OX=39946 GN=MLO1 PE=3 SV=2	P	Inorganic ion transport and metabolism	barley mlo defense gene homolog 1 [Zea mays]	molecular function: binding (GO:0005488);; biological process: response to stimulus (GO:0050896);; cellular component: cellular anatomical entity (GO:0110165)
Zm00001eb002380	Zm00001eb002380	0.186676	16	0.243496	22	0.450786	33	1.20156	92	1.44306	136	1.2106	99	5.38844e-10	-2.23155	down	[IQ]	Lipid transport and metabolism;; Secondary metabolites biosynthesis, transport and catabolism	Molecular Function: catalytic activity (GO:0003824);;	K23618|0.0e+00|zma:100281397|K23618 acyl-activating enzyme 11/12 [EC:6.2.1.2 6.2.1.-] | (RefSeq) acyl-activating enzyme 11	--	[I]	Lipid transport and metabolism	AMP-binding enzyme	Benzoate--CoA ligase, peroxisomal OS=Arabidopsis thaliana OX=3702 GN=AAE20 PE=1 SV=1	I	Lipid transport and metabolism	acyl-activating enzyme 11 [Zea mays]	molecular function: catalytic activity (GO:0003824)
Zm00001eb002390	Zm00001eb002390	1797.18	17626	1873.15	18731	1826.34	15267	4730.7	41639	4369.71	47057	4323.5	40276	0	-1.38632	down	--	--	Biological Process: defense response (GO:0006952);;	--	--	--	--	Gamma-thionin family	Defensin SD2 OS=Helianthus annuus OX=4232 GN=SD2 PE=2 SV=1	T	Signal transduction mechanisms	flower-specific gamma-thionin precursor [Zea mays]	biological process: response to stimulus (GO:0050896)
Zm00001eb002590	Zm00001eb002590	0.570689	48	0.431728	37	0.249177	18	1.5191	113	2.04393	186	2.12107	167	2.91576e-13	-2.2521	down	--	--	Cellular Component: integral component of membrane (GO:0016021);;	--	--	--	--	--	--	--	--	unknown [Zea mays]	cellular component: cellular anatomical entity (GO:0110165)
Zm00001eb003030	Zm00001eb003030	16.6235	909	16.8813	942	16.2009	755	32.9899	1619	32.264	1937	32.4754	1687	3.6991e-54	-1.07338	down	[K]	Transcription	Cellular Component: integral component of membrane (GO:0016021);;	--	--	--	--	Protein CHAPERONE-LIKE PROTEIN OF POR1-like	--	L	Replication, recombination and repair	uncharacterized protein LOC100275476 [Zea mays]	cellular component: cellular anatomical entity (GO:0110165)
Zm00001eb003200	Zm00001eb003200	2.69371	116	2.09676	92	2.63288	96	7.12842	274	4.91969	231	5.04929	205	2.53802e-09	-1.29463	down	--	--	--	--	--	--	--	--	--	--	--	hypothetical protein ZEAMMB73_Zm00001d027597 [Zea mays]	--
Zm00001eb003440	Zm00001eb003440	4.7865	513	4.41479	500	4.94137	439	18.6762	1905	18.9984	2284	18.52	1950	5.41833e-180	-2.14235	down	[G]	Carbohydrate transport and metabolism	Biological Process: polysaccharide catabolic process (GO:0000272);; Molecular Function: beta-amylase activity (GO:0016161);; Molecular Function: amylopectin maltohydrolase activity (GO:0102229);;	K01177|2.5e-220|zma:100281767|K01177 beta-amylase [EC:3.2.1.2] | (RefSeq) pco104637; beta-amylase	Starch and sucrose metabolism (ko00500)	--	--	Glycosyl hydrolase family 14	Beta-amylase 2, chloroplastic OS=Oryza sativa subsp. japonica OX=39947 GN=BAMY2 PE=1 SV=1	G	Carbohydrate transport and metabolism	beta-amylase [Zea mays]	biological process: metabolic process (GO:0008152);; molecular function: catalytic activity (GO:0003824)
Zm00001eb003460	Zm00001eb003460	0.81877	89	0.864709	95	0.374017	35	2.45128	237	1.97187	233	1.91626	196	7.6242e-11	-1.7016	down	[R]	General function prediction only	--	--	--	--	--	von Willebrand factor type A domain	E3 ubiquitin-protein ligase WAV3 OS=Arabidopsis thaliana OX=3702 GN=WAV3 PE=1 SV=1	O	Posttranslational modification, protein turnover, chaperones	E3 ubiquitin-protein ligase WAV3 isoform X1 [Zea mays]	--
Zm00001eb003730	Zm00001eb003730	64.044	3209	71.5391	3655	68.7443	2936	179.957	8092	173.368	9538	169.808	8081	5.63573e-217	-1.45462	down	[G]	Carbohydrate transport and metabolism	Molecular Function: water channel activity (GO:0015250);; Cellular Component: integral component of membrane (GO:0016021);;	K09873|1.5e-138|zma:541675|K09873 aquaporin TIP | (RefSeq) tip1; aquaporin TIP1-1	--	[G]	Carbohydrate transport and metabolism	Major intrinsic protein	Aquaporin TIP1-1 OS=Zea mays OX=4577 GN=TIP1-1 PE=2 SV=1	G	Carbohydrate transport and metabolism	aquaporin TIP1-1 [Zea mays]	biological process: cellular process (GO:0009987);; biological process: localization (GO:0051179);; molecular function: transporter activity (GO:0005215);; cellular component: cellular anatomical entity (GO:0110165)
Zm00001eb003810	Zm00001eb003810	10.997	2547	10.4864	2477	11.0142	2174	20.6737	4297	21.0654	5357	20.9218	4603	1.93263e-110	-1.04686	down	--	--	Biological Process: amyloplast organization (GO:0009660);; Cellular Component: plant-type vacuole membrane (GO:0009705);; Biological Process: negative gravitropism (GO:0009959);;	K03100|2.1e-16|lsv:111899100|K03100 signal peptidase I [EC:3.4.21.89] | (RefSeq) thylakoidal processing peptidase 1, chloroplastic-like	Protein export (ko03060)	[S]	Function unknown	HEAT-like repeat	Protein SHOOT GRAVITROPISM 6 OS=Arabidopsis thaliana OX=3702 GN=SGR6 PE=2 SV=1	S	Function unknown	protein SHOOT GRAVITROPISM 6 isoform X1 [Zea mays]	biological process: cellular process (GO:0009987);; cellular component: intracellular (GO:0005622);; cellular component: cellular anatomical entity (GO:0110165);; biological process: response to stimulus (GO:0050896)
Zm00001eb003860	Zm00001eb003860	0.439289	33	0.348085	24	0.470384	27	2.23672	135	2.93327	231	3.25192	217	3.56754e-23	-2.84566	down	--	--	Cellular Component: integral component of membrane (GO:0016021);;	--	--	--	--	Protein of unknown function (DUF677)	UPF0496 protein 3 OS=Oryza sativa subsp. indica OX=39946 GN=OsI_009784 PE=3 SV=2	S	Function unknown	uncharacterized protein LOC100216943 isoform X1 [Zea mays]	cellular component: cellular anatomical entity (GO:0110165)
Zm00001eb003870	Zm00001eb003870	0.499788	16	0.568979	18	0.382049	10	1.27369	35	1.68328	56	1.60885	47	0.000332855	-1.71542	down	--	--	--	--	--	--	--	--	--	--	--	uncharacterized protein LOC100274752 precursor [Zea mays]	--
Zm00001eb003960	Zm00001eb003960	26.969	1773	27.5657	1847	24.7846	1389	62.8283	3706	68.8582	4969	65.4238	4084	4.30546e-128	-1.41209	down	--	--	Cellular Component: integral component of membrane (GO:0016021);; Molecular Function: transmembrane transporter activity (GO:0022857);;	K17500|9.2e-63|nto:104085001|K17500 integrin-linked kinase-associated serine/threonine phosphatase 2C [EC:3.1.3.16] | (RefSeq) WAT1-related protein At3g18200 isoform X1	--	--	--	EamA-like transporter family	WAT1-related protein At2g39510 OS=Arabidopsis thaliana OX=3702 GN=At2g39510 PE=2 SV=1	S	Function unknown	WAT1-related protein [Zea mays]	cellular component: cellular anatomical entity (GO:0110165);; molecular function: transporter activity (GO:0005215)
Zm00001eb004420	Zm00001eb004420	119.233	14316	119.518	14386	112.224	11635	267.01	29284	275.712	36774	273.833	31600	0	-1.33907	down	--	--	Molecular Function: RNA binding (GO:0003723);;	K20102|1.1e-199|pda:103723642|K20102 YTH domain-containing family protein | (RefSeq) YTH domain-containing family protein 2-like	--	[R]	General function prediction only	YT521-B-like domain	YTH domain-containing protein ECT2 OS=Arabidopsis thaliana OX=3702 GN=ECT2 PE=1 SV=1	O	Posttranslational modification, protein turnover, chaperones	uncharacterized protein LOC100383598 isoform X1 [Zea mays]	molecular function: binding (GO:0005488)
Zm00001eb004470	Zm00001eb004470	0.674571	38	0.880971	50	0.397483	19	2.46421	123	2.41061	147	2.03008	108	1.67544e-09	-1.90349	down	--	--	Cellular Component: cellular_component (GO:0005575);; Cellular Component: intracellular (GO:0005622);; Cellular Component: obsolete cell (GO:0005623);; Cellular Component: nucleus (GO:0005634);; Cellular Component: nucleolus (GO:0005730);; Cellular Component: cytoplasm (GO:0005737);; Cellular Component: cytosol (GO:0005829);; Biological Process: cellular ion homeostasis (GO:0006873);; Biological …	K10779|9.1e-10|smo:SELMODRAFT_443867|K10779 transcriptional regulator ATRX [EC:3.6.4.12] | (RefSeq) hypothetical protein	--	--	--	Seed maturation protein	Late embryogenesis abundant protein D-34 OS=Gossypium hirsutum OX=3635 PE=3 SV=1	S	Function unknown	late embryogenesis abundant protein D-34 [Zea mays]	cellular component: intracellular (GO:0005622);; cellular component: cellular anatomical entity (GO:0110165);; biological process: cellular process (GO:0009987);; biological process: biological regulation (GO:0065007);; biological process: multicellular organismal process (GO:0032501);; biological process: developmental process (GO:0032502);; biological process: response to stimulus (GO:0050896)
Zm00001eb004490	Zm00001eb004490	10.3538	638	11.0345	693	11.9529	628	128.416	7098	122.499	8284	127.317	7448	0	-3.60471	down	--	--	--	--	--	--	--	--	--	S	Function unknown	uncharacterized protein LOC100274542 [Zea mays]	--
Zm00001eb004670	Zm00001eb004670	0.283579	30	0.22407	24	0.219446	20	0.681606	64	0.378288	44	0.448323	45	0.00901976	-1.13436	down	--	--	Molecular Function: RNA polymerase II cis-regulatory region sequence-specific DNA binding (GO:0000978);; Molecular Function: DNA-binding transcription factor activity (GO:0003700);; Cellular Component: nucleus (GO:0005634);; Biological Process: cellular response to heat (GO:0034605);; Cellular Component: host cell nucleus (GO:0042025);; Molecular Function: sequence-specific DNA binding (GO:004356…	K09419|4.7e-83|zma:100280131|K09419 heat shock transcription factor, other eukaryote | (RefSeq) uncharacterized LOC100280131	--	[K]	Transcription	--	Heat stress transcription factor A-2d OS=Oryza sativa subsp. japonica OX=39947 GN=HSFA2D PE=2 SV=2	K	Transcription	uncharacterized protein LOC100280131 [Zea mays]	molecular function: binding (GO:0005488);; molecular function: transcription regulator activity (GO:0140110);; cellular component: intracellular (GO:0005622);; cellular component: cellular anatomical entity (GO:0110165);; biological process: cellular process (GO:0009987);; biological process: response to stimulus (GO:0050896);; biological process: biological regulation (GO:0065007)
Zm00001eb005250	Zm00001eb005250	0.388352	22	0.629322	36	0.696393	33	3.10918	154	2.94153	178	3.82712	200	5.00613e-20	-2.60616	down	--	--	--	--	--	--	--	Late embryogenesis abundant protein	--	S	Function unknown	uncharacterized protein LOC100283639 precursor [Zea mays]	--
Zm00001eb005380	Zm00001eb005380	1.90415	153	1.8621	153	1.26039	87	3.42685	247	3.14098	277	4.46775	340	2.67071e-09	-1.22098	down	--	--	Molecular Function: DNA binding (GO:0003677);; Molecular Function: DNA-binding transcription factor activity (GO:0003700);; Cellular Component: nucleus (GO:0005634);;	K16222|1.1e-40|csat:104726841|K16222 Dof zinc finger protein DOF5.5 | (RefSeq) cyclic dof factor 1-like	Circadian rhythm - plant (ko04712)	--	--	Dof domain, zinc finger	Cyclic dof factor 3 OS=Arabidopsis thaliana OX=3702 GN=CDF3 PE=1 SV=2	B	Chromatin structure and dynamics	unknown [Zea mays]	molecular function: binding (GO:0005488);; molecular function: transcription regulator activity (GO:0140110);; cellular component: intracellular (GO:0005622);; cellular component: cellular anatomical entity (GO:0110165)
Zm00001eb005460	Zm00001eb005460	2.13548	205	2.23652	218	2.04771	164	7.13477	602	6.24625	657	5.85945	532	1.9058e-36	-1.67805	down	[G]	Carbohydrate transport and metabolism	Cellular Component: integral component of plasma membrane (GO:0005887);; Molecular Function: sucrose:proton symporter activity (GO:0008506);; Cellular Component: membrane (GO:0016020);;	K15378|2.3e-306|zma:541615|K15378 solute carrier family 45, member 1/2/4 | (RefSeq) umc2347; sucrose transporter 1	--	[G]	Carbohydrate transport and metabolism	MFS/sugar transport protein	Sucrose transport protein SUT1 OS=Oryza sativa subsp. indica OX=39946 GN=SUT1 PE=3 SV=1	G	Carbohydrate transport and metabolism	sucrose transporter 1 [Zea mays]	cellular component: cellular anatomical entity (GO:0110165);; biological process: cellular process (GO:0009987);; biological process: localization (GO:0051179);; molecular function: transporter activity (GO:0005215)
Zm00001eb005530	Zm00001eb005530	13.0103	1491	14.1369	1651	12.3765	1234	38.4132	3839	42.9296	5243	41.4096	4433	5.327e-164	-1.68886	down	--	--	Molecular Function: protein binding (GO:0005515);;	--	--	[R]	General function prediction only	Kelch motif	F-box/kelch-repeat protein At1g74510 OS=Arabidopsis thaliana OX=3702 GN=At1g74510 PE=2 SV=1	S	Function unknown	kelch motif family protein isoform X1 [Zea mays]	molecular function: binding (GO:0005488)
Zm00001eb005550	Zm00001eb005550	519.885	42383	522.845	43461	515.928	35849	1562.94	114353	1526.89	136681	1564.59	121155	0	-1.67682	down	[E]	Amino acid transport and metabolism	Cellular Component: mitochondrion (GO:0005739);; Cellular Component: vacuolar membrane (GO:0005774);; Molecular Function: zinc ion binding (GO:0008270);; Molecular Function: transaminase activity (GO:0008483);; Molecular Function: pyridoxal phosphate binding (GO:0030170);; Biological Process: response to cadmium ion (GO:0046686);;	K00827|2.9e-279|zma:103631778|K00827 alanine-glyoxylate transaminase / (R)-3-amino-2-methylpropionate-pyruvate transaminase [EC:2.6.1.44 2.6.1.40] | (RefSeq) alanine--glyoxylate aminotransferase 2 homolog 1, mitochondrial	Alanine, aspartate and glutamate metabolism (ko00250);; Glycine, serine and threonine metabolism (ko00260);; Cysteine and methionine metabolism (ko00270);; Valine, leucine and isoleucine degradation (ko00280)	[E]	Amino acid transport and metabolism	Aminotransferase class-III	Alanine--glyoxylate aminotransferase 2 homolog 1, mitochondrial OS=Arabidopsis thaliana OX=3702 GN=AGT2 PE=1 SV=1	E	Amino acid transport and metabolism	alanine--glyoxylate aminotransferase 2 homolog 1, mitochondrial [Zea mays]	cellular component: intracellular (GO:0005622);; cellular component: cellular anatomical entity (GO:0110165);; molecular function: binding (GO:0005488);; molecular function: catalytic activity (GO:0003824);; biological process: response to stimulus (GO:0050896)
Zm00001eb005570	Zm00001eb005570	0.314511	30	0.467333	45	0.192171	16	0.702469	59	0.667061	68	0.699048	62	0.00462979	-1.14346	down	[W]	Extracellular structures	Molecular Function: protein serine/threonine kinase activity (GO:0004674);; Molecular Function: ATP binding (GO:0005524);; Cellular Component: integral component of membrane (GO:0016021);;	K13416|1.0e-46|ccaj:109804867|K13416 brassinosteroid insensitive 1-associated receptor kinase 1 [EC:2.7.10.1 2.7.11.1] | (RefSeq) BRASSINOSTEROID INSENSITIVE 1-associated receptor kinase 1-like	MAPK signaling pathway - plant (ko04016);; Plant hormone signal transduction (ko04075);; Plant-pathogen interaction (ko04626)	--	--	Protein kinase domain	G-type lectin S-receptor-like serine/threonine-protein kinase At5g24080 OS=Arabidopsis thaliana OX=3702 GN=At5g24080 PE=2 SV=1	T	Signal transduction mechanisms	rust resistance kinase Lr10 [Zea mays]	biological process: metabolic process (GO:0008152);; biological process: cellular process (GO:0009987);; molecular function: catalytic activity (GO:0003824);; molecular function: binding (GO:0005488);; cellular component: cellular anatomical entity (GO:0110165)
Zm00001eb005740	Zm00001eb005740	3.75966	379	4.62858	454	4.66896	386	23.1964	1972	20.9256	2217	21.1918	2019	8.36828e-181	-2.41147	down	--	--	Molecular Function: DNA binding (GO:0003677);; Molecular Function: DNA-binding transcription factor activity (GO:0003700);; Cellular Component: nucleus (GO:0005634);;	K09285|3.4e-151|zma:103631785|K09285 AP2-like factor, ANT lineage | (RefSeq) AP2-like ethylene-responsive transcription factor BBM1 isoform X1	--	--	--	AP2 domain	AP2-like ethylene-responsive transcription factor AIL1 OS=Arabidopsis thaliana OX=3702 GN=AIL1 PE=2 SV=1	K	Transcription	AP2-like ethylene-responsive transcription factor CRL5 isoform X1 [Zea mays]	molecular function: binding (GO:0005488);; molecular function: transcription regulator activity (GO:0140110);; cellular component: intracellular (GO:0005622);; cellular component: cellular anatomical entity (GO:0110165)
Zm00001eb005820	Zm00001eb005820	12.6275	1407	11.2047	1474	13.3367	1280	28.7371	2614	23.2805	3081	22.6961	2605	2.74799e-70	-1.05765	down	[P]	Inorganic ion transport and metabolism	Molecular Function: ATP binding (GO:0005524);; Cellular Component: chloroplast thylakoid membrane (GO:0009535);; Cellular Component: integral component of membrane (GO:0016021);; Molecular Function: copper transmembrane transporter activity, phosphorylative mechanism (GO:0043682);; Molecular Function: metal ion binding (GO:0046872);;	K17686|0.0e+00|zma:100383364|K17686 P-type Cu+ transporter [EC:7.2.2.8] | (RefSeq) uncharacterized protein LOC100383364	MAPK signaling pathway - plant (ko04016)	[P]	Inorganic ion transport and metabolism	E1-E2 ATPase	Copper-transporting ATPase PAA2, chloroplastic OS=Arabidopsis thaliana OX=3702 GN=PAA2 PE=1 SV=1	P	Inorganic ion transport and metabolism	uncharacterized protein LOC100383364 [Zea mays]	molecular function: binding (GO:0005488);; cellular component: intracellular (GO:0005622);; cellular component: cellular anatomical entity (GO:0110165);; biological process: cellular process (GO:0009987);; biological process: localization (GO:0051179);; molecular function: transporter activity (GO:0005215)
Zm00001eb005920	Zm00001eb005920	1.9072	266	2.01475	253	1.55553	189	3.95998	493	5.33673	820	3.9435	519	1.17799e-20	-1.42636	down	--	--	Molecular Function: oxidoreductase activity, acting on single donors with incorporation of molecular oxygen, incorporation of two atoms of oxygen (GO:0016702);; Biological Process: oxylipin biosynthetic process (GO:0031408);; Biological Process: lipid oxidation (GO:0034440);; Molecular Function: metal ion binding (GO:0046872);;	K00454|0.0e+00|zma:100037806|K00454 lipoxygenase [EC:1.13.11.12] | (RefSeq) lox9; linoleate 13S-lipoxygenase9	Linoleic acid metabolism (ko00591);; alpha-Linolenic acid metabolism (ko00592)	--	--	Lipoxygenase	Probable lipoxygenase 6 OS=Oryza sativa subsp. japonica OX=39947 GN=Os03g0179900 PE=2 SV=2	E	Amino acid transport and metabolism	lipoxygenase9 [Zea mays]	biological process: metabolic process (GO:0008152);; molecular function: catalytic activity (GO:0003824);; biological process: cellular process (GO:0009987);; molecular function: binding (GO:0005488)
Zm00001eb005930	Zm00001eb005930	1.2941	64	1.13752	58	0.928698	40	3.12263	139	2.11514	115	3.14762	148	5.69534e-07	-1.39802	down	--	--	--	--	--	--	--	--	--	--	--	hypothetical protein Zm00014a_010346 [Zea mays]	--
Zm00001eb005990	Zm00001eb005990	28.1607	2155	28.3017	2208	29.5063	1924	58.6972	4030	59.8912	5031	58.9295	4282	1.6042e-119	-1.14564	down	--	--	Cellular Component: nucleus (GO:0005634);; Biological Process: response to wounding (GO:0009611);; Biological Process: regulation of defense response (GO:0031347);; Biological Process: regulation of jasmonic acid mediated signaling pathway (GO:2000022);;	K13464|9.6e-95|zma:100281912|K13464 jasmonate ZIM domain-containing protein | (RefSeq) uncharacterized protein LOC100281912	Plant hormone signal transduction (ko04075)	--	--	tify domain	Protein TIFY 11c OS=Oryza sativa subsp. indica OX=39946 GN=TIFY11C PE=3 SV=1	S	Function unknown	uncharacterized protein LOC100281912 [Zea mays]	cellular component: intracellular (GO:0005622);; cellular component: cellular anatomical entity (GO:0110165);; biological process: response to stimulus (GO:0050896);; biological process: biological regulation (GO:0065007)
Zm00001eb006000	Zm00001eb006000	31.707	1208	31.1637	1211	31.0012	1007	62.8236	2148	56.5784	2367	62.5113	2262	2.06076e-60	-1.05151	down	--	--	Cellular Component: nucleus (GO:0005634);; Biological Process: response to wounding (GO:0009611);; Biological Process: regulation of defense response (GO:0031347);; Biological Process: regulation of jasmonic acid mediated signaling pathway (GO:2000022);;	K13464|1.4e-88|zma:100283151|K13464 jasmonate ZIM domain-containing protein | (RefSeq) ZIM motif family protein	Plant hormone signal transduction (ko04075)	--	--	tify domain	Protein TIFY 11b OS=Oryza sativa subsp. japonica OX=39947 GN=TIFY11B PE=1 SV=1	K	Transcription	uncharacterized protein LOC100283151 [Zea mays]	cellular component: intracellular (GO:0005622);; cellular component: cellular anatomical entity (GO:0110165);; biological process: response to stimulus (GO:0050896);; biological process: biological regulation (GO:0065007)
Zm00001eb006050	Zm00001eb006050	0.493582	44	0.34062	31	0.417024	32	1.12216	90	0.825476	81	0.990093	84	7.70181e-05	-1.32552	down	[P]	Inorganic ion transport and metabolism	Molecular Function: N,N-dimethylaniline monooxygenase activity (GO:0004499);; Molecular Function: flavin adenine dinucleotide binding (GO:0050660);; Molecular Function: NADP binding (GO:0050661);;	K11816|2.7e-12|sita:101757189|K11816 indole-3-pyruvate monooxygenase [EC:1.14.13.168] | (RefSeq) indole-3-pyruvate monooxygenase YUCCA2	Tryptophan metabolism (ko00380)	[Q]	Secondary metabolites biosynthesis, transport and catabolism	Flavin-binding monooxygenase-like	Probable flavin-containing monooxygenase 1 OS=Arabidopsis thaliana OX=3702 GN=FMO1 PE=2 SV=1	Q	Secondary metabolites biosynthesis, transport and catabolism	probable flavin-containing monooxygenase 1 [Zea mays]	biological process: metabolic process (GO:0008152);; molecular function: catalytic activity (GO:0003824);; molecular function: binding (GO:0005488)
Zm00001eb006180	Zm00001eb006180	0.390407	22	0.365125	21	0.447421	22	0.730442	37	1.25092	77	1.10192	59	0.000682449	-1.45135	down	--	--	Molecular Function: DNA binding (GO:0003677);; Molecular Function: DNA-binding transcription factor activity (GO:0003700);; Cellular Component: nucleus (GO:0005634);;	K09286|4.3e-184|zma:100192457|K09286 EREBP-like factor | (RefSeq) putative AP2/EREBP transcription factor superfamily protein	--	--	--	AP2 domain	Ethylene-responsive transcription factor 1 OS=Oryza sativa subsp. japonica OX=39947 GN=EREBP1 PE=1 SV=1	K	Transcription	uncharacterized protein LOC100192457 [Zea mays]	molecular function: binding (GO:0005488);; molecular function: transcription regulator activity (GO:0140110);; cellular component: intracellular (GO:0005622);; cellular component: cellular anatomical entity (GO:0110165)
Zm00001eb006200	Zm00001eb006200	0.189512	9	0.501445	24	0.440419	18	4.62746	191	4.80078	242	5.08596	222	9.62328e-35	-3.7408	down	--	--	Molecular Function: DNA binding (GO:0003677);; Molecular Function: DNA-binding transcription factor activity (GO:0003700);; Cellular Component: nucleus (GO:0005634);;	K09286|7.4e-147|zma:100502296|K09286 EREBP-like factor | (RefSeq) putative AP2/EREBP transcription factor superfamily protein	--	--	--	AP2 domain	Ethylene-responsive transcription factor ERF073 OS=Arabidopsis thaliana OX=3702 GN=ERF073 PE=1 SV=1	K	Transcription	uncharacterized protein LOC100502296 [Zea mays]	molecular function: binding (GO:0005488);; molecular function: transcription regulator activity (GO:0140110);; cellular component: intracellular (GO:0005622);; cellular component: cellular anatomical entity (GO:0110165)
Zm00001eb006210	Zm00001eb006210	0.468547	28	0.46266	28	0.435466	22	2.01409	106	1.42048	92	2.06239	115	3.41228e-10	-2.08319	down	--	--	--	--	--	--	--	--	--	--	--	hypothetical protein SORBI_3001G481201 [Sorghum bicolor]	--
Zm00001eb006240	Zm00001eb006240	0	0	0.035217	3	0.074219	6	10.7888	808	11.3788	1042	10.4843	831	4.80989e-62	-8.27691	down	--	--	--	--	--	--	--	--	--	--	--	hypothetical protein ZEAMMB73_Zm00001d027930 [Zea mays]	--
Zm00001eb006260	Zm00001eb006260	1.86499	73	2.05611	82	1.5309	51	7.86283	276	6.82399	293	6.26863	233	2.2697e-22	-2.0354	down	--	--	--	--	--	--	--	zinc-finger of the FCS-type, C2-C2	Protein MARD1 OS=Arabidopsis thaliana OX=3702 GN=MARD1 PE=1 SV=2	S	Function unknown	uncharacterized protein LOC103631809 [Zea mays]	--
Zm00001eb006410	Zm00001eb006410	5.16122	357	3.95014	279	4.63218	273	13.5848	842	13.618	1033	12.8449	843	4.60421e-47	-1.64113	down	--	--	Molecular Function: transferase activity, transferring acyl groups other than amino-acyl groups (GO:0016747);;	K13065|1.5e-173|ats:109746960|K13065 shikimate O-hydroxycinnamoyltransferase [EC:2.3.1.133] | (RefSeq) LOC109746960; tryptamine benzoyltransferase 1-like	Phenylpropanoid biosynthesis (ko00940);; Flavonoid biosynthesis (ko00941);; Stilbenoid, diarylheptanoid and gingerol biosynthesis (ko00945)	--	--	Transferase family	Tryptamine benzoyltransferase 2 OS=Oryza sativa subsp. japonica OX=39947 GN=TBT2 PE=1 SV=1	S	Function unknown	tryptamine benzoyltransferase 1 [Zea mays]	molecular function: catalytic activity (GO:0003824)
Zm00001eb006420	Zm00001eb006420	1.19478	93	1.45193	115	1.43807	95	4.39917	306	5.72534	486	5.23651	385	9.08927e-29	-2.00896	down	[E]	Amino acid transport and metabolism	Cellular Component: cytoplasm (GO:0005737);; Biological Process: cellular amino acid metabolic process (GO:0006520);; Molecular Function: carboxy-lyase activity (GO:0016831);; Molecular Function: pyridoxal phosphate binding (GO:0030170);;	K01593|8.1e-166|mus:103990339|K01593 aromatic-L-amino-acid/L-tryptophan decarboxylase [EC:4.1.1.28 4.1.1.105] | (RefSeq) tyrosine/DOPA decarboxylase 2-like	Tyrosine metabolism (ko00350);; Phenylalanine metabolism (ko00360);; Tryptophan metabolism (ko00380);; Isoquinoline alkaloid biosynthesis (ko00950);; Betalain biosynthesis (ko00965)	[E]	Amino acid transport and metabolism	Pyridoxal-dependent decarboxylase conserved domain	Tyrosine decarboxylase OS=Oryza sativa subsp. japonica OX=39947 GN=TYDC PE=1 SV=1	E	Amino acid transport and metabolism	tyrosine decarboxylase [Zea mays]	cellular component: cellular anatomical entity (GO:0110165);; biological process: metabolic process (GO:0008152);; biological process: cellular process (GO:0009987);; molecular function: catalytic activity (GO:0003824);; molecular function: binding (GO:0005488)
Zm00001eb006430	Zm00001eb006430	1.19454	86	0.492619	36	0.539385	33	2.13177	137	1.70864	135	2.01529	138	4.52051e-06	-1.49007	down	--	--	Molecular Function: transferase activity, transferring acyl groups other than amino-acyl groups (GO:0016747);;	K13065|7.3e-176|ats:109746960|K13065 shikimate O-hydroxycinnamoyltransferase [EC:2.3.1.133] | (RefSeq) LOC109746960; tryptamine benzoyltransferase 1-like	Phenylpropanoid biosynthesis (ko00940);; Flavonoid biosynthesis (ko00941);; Stilbenoid, diarylheptanoid and gingerol biosynthesis (ko00945)	--	--	Transferase family	Tryptamine benzoyltransferase 1 OS=Oryza sativa subsp. japonica OX=39947 GN=TBT1 PE=1 SV=1	S	Function unknown	uncharacterized protein LOC100383097 [Zea mays]	molecular function: catalytic activity (GO:0003824)
Zm00001eb006440	Zm00001eb006440	0.619932	50	0.745014	61	0.721221	50	2.39266	172	3.12662	275	3.26512	248	2.34287e-20	-2.16362	down	[E]	Amino acid transport and metabolism	Cellular Component: cytoplasm (GO:0005737);; Biological Process: cellular amino acid metabolic process (GO:0006520);; Molecular Function: carboxy-lyase activity (GO:0016831);; Molecular Function: pyridoxal phosphate binding (GO:0030170);;	K01593|2.8e-166|mus:103990339|K01593 aromatic-L-amino-acid/L-tryptophan decarboxylase [EC:4.1.1.28 4.1.1.105] | (RefSeq) tyrosine/DOPA decarboxylase 2-like	Tyrosine metabolism (ko00350);; Phenylalanine metabolism (ko00360);; Tryptophan metabolism (ko00380);; Isoquinoline alkaloid biosynthesis (ko00950);; Betalain biosynthesis (ko00965)	[E]	Amino acid transport and metabolism	Pyridoxal-dependent decarboxylase conserved domain	Tyrosine decarboxylase OS=Oryza sativa subsp. japonica OX=39947 GN=TYDC PE=1 SV=1	E	Amino acid transport and metabolism	uncharacterized protein LOC100285936 [Zea mays]	cellular component: cellular anatomical entity (GO:0110165);; biological process: metabolic process (GO:0008152);; biological process: cellular process (GO:0009987);; molecular function: catalytic activity (GO:0003824);; molecular function: binding (GO:0005488)
Zm00001eb006480	Zm00001eb006480	13.7726	712	13.7183	738	14.2781	636	40.8179	1905	38.4758	2227	40.373	2016	2.70203e-119	-1.62264	down	--	--	Molecular Function: RNA polymerase II transcription regulatory region sequence-specific DNA binding (GO:0000977);; Molecular Function: DNA-binding transcription factor activity (GO:0003700);; Cellular Component: nucleus (GO:0005634);; Biological Process: positive regulation of transcription by RNA polymerase II (GO:0045944);; Molecular Function: protein dimerization activity (GO:0046983);;	K09264|2.9e-30|mesc:110607147|K09264 MADS-box transcription factor, plant | (RefSeq) MADS-box transcription factor 23-like isoform X1	--	[K]	Transcription	SRF-type transcription factor (DNA-binding and dimerisation domain)	MADS-box transcription factor 47 OS=Oryza sativa subsp. japonica OX=39947 GN=MADS47 PE=1 SV=3	K	Transcription	MADS-box transcription factor 47 [Zea mays]	molecular function: binding (GO:0005488);; molecular function: transcription regulator activity (GO:0140110);; cellular component: intracellular (GO:0005622);; cellular component: cellular anatomical entity (GO:0110165);; biological process: biological regulation (GO:0065007)
Zm00001eb006530	Zm00001eb006530	0.678954	49	0.913336	67	0.402392	25	4.16943	268	3.85487	303	4.155	283	1.26799e-29	-2.68294	down	--	--	Molecular Function: aspartic-type endopeptidase activity (GO:0004190);; Cellular Component: cell wall (GO:0005618);; Biological Process: proteolysis (GO:0006508);; Biological Process: systemic acquired resistance (GO:0009627);; Biological Process: protein catabolic process (GO:0030163);; Biological Process: regulation of programmed cell death (GO:0043067);; Cellular Component: apoplast (GO:004804…	K22683|3.1e-54|thj:104825879|K22683 aspartyl protease family protein [EC:3.4.23.-] | (RefSeq) aspartyl protease family protein 2-like	--	[O]	Posttranslational modification, protein turnover, chaperones	Xylanase inhibitor C-terminal	Aspartyl protease 25 OS=Oryza sativa subsp. japonica OX=39947 GN=AP25 PE=2 SV=1	O	Posttranslational modification, protein turnover, chaperones	uncharacterized protein LOC100192462 precursor [Zea mays]	biological process: metabolic process (GO:0008152);; molecular function: catalytic activity (GO:0003824);; cellular component: cellular anatomical entity (GO:0110165);; biological process: immune system process (GO:0002376);; biological process: interspecies interaction between organisms (GO:0044419);; biological process: response to stimulus (GO:0050896);; biological process: biological regulati…
Zm00001eb006600	Zm00001eb006600	0.610241	38	0.515748	33	0.629466	34	2.12838	119	1.81068	124	1.68763	100	3.68727e-09	-1.77039	down	[HC]	Coenzyme transport and metabolism;; Energy production and conversion	Cellular Component: nucleus (GO:0005634);; Biological Process: SCF complex assembly (GO:0010265);; Biological Process: protein ubiquitination (GO:0016567);;	K17263|1.6e-78|zma:100383873|K17263 cullin-associated NEDD8-dissociated protein 1 | (RefSeq) gpm596; hypothetical protein	--	[R]	General function prediction only	Intron-binding protein aquarius N-terminus	Cullin-associated NEDD8-dissociated protein 1 OS=Arabidopsis thaliana OX=3702 GN=CAND1 PE=1 SV=1	E	Amino acid transport and metabolism	Cullin-associated NEDD8-dissociated protein 1 [Zea mays]	cellular component: intracellular (GO:0005622);; cellular component: cellular anatomical entity (GO:0110165);; biological process: cellular process (GO:0009987);; biological process: metabolic process (GO:0008152)
Zm00001eb006660	Zm00001eb006660	9.33117	819	9.3006	815	10.3323	779	23.4147	1849	25.7489	2403	27.4549	2293	1.99966e-76	-1.49614	down	[V]	Defense mechanisms	Molecular Function: antiporter activity (GO:0015297);; Cellular Component: membrane (GO:0016020);; Cellular Component: integral component of membrane (GO:0016021);; Molecular Function: transmembrane transporter activity (GO:0022857);; Molecular Function: xenobiotic transmembrane transporter activity (GO:0042910);;	K03327|1.4e-265|zma:100502404|K03327 multidrug resistance protein, MATE family | (RefSeq) putative MATE efflux family protein	--	[R]	General function prediction only	MatE	Protein DETOXIFICATION 27 OS=Arabidopsis thaliana OX=3702 GN=DTX27 PE=2 SV=1	V	Defense mechanisms	putative MATE efflux family protein [Zea mays]	biological process: cellular process (GO:0009987);; biological process: localization (GO:0051179);; molecular function: transporter activity (GO:0005215);; cellular component: cellular anatomical entity (GO:0110165)
Zm00001eb006830	Zm00001eb006830	1.08089	90	1.2808	109	1.33614	95	40.5669	3006	38.9058	3528	41.4605	3252	0	-5.12071	down	[H]	Coenzyme transport and metabolism	Molecular Function: prenyltransferase activity (GO:0004659);; Cellular Component: chloroplast (GO:0009507);; Biological Process: photosynthetic electron transport in photosystem II (GO:0009772);; Biological Process: plastoquinone biosynthetic process (GO:0010236);; Cellular Component: integral component of membrane (GO:0016021);; Biological Process: ubiquinone biosynthetic process via 3,4-dihydro…	K23094|8.9e-180|zma:100285808|K23094 2-carboxy-1,4-naphthoquinone phytyltransferase [EC:2.5.1.130] | (RefSeq) uncharacterized protein LOC100285808	Ubiquinone and other terpenoid-quinone biosynthesis (ko00130)	[S]	Function unknown	UbiA prenyltransferase family	2-carboxy-1,4-naphthoquinone phytyltransferase, chloroplastic OS=Arabidopsis thaliana OX=3702 GN=ABC4 PE=1 SV=2	H	Coenzyme transport and metabolism	uncharacterized protein LOC100285808 isoform X1 [Zea mays]	molecular function: catalytic activity (GO:0003824);; cellular component: intracellular (GO:0005622);; cellular component: cellular anatomical entity (GO:0110165);; biological process: metabolic process (GO:0008152);; biological process: cellular process (GO:0009987)
Zm00001eb007180	Zm00001eb007180	14.1519	1065	14.5792	1115	14.8388	958	32.22	2172	31.4817	2617	36.9847	2641	5.38806e-74	-1.30668	down	[JM]	Translation, ribosomal structure and biogenesis;; Cell wall/membrane/envelope biogenesis	Biological Process: biosynthetic process (GO:0009058);; Molecular Function: nucleotidyltransferase activity (GO:0016779);;	K00966|3.6e-217|sbi:8054219|K00966 mannose-1-phosphate guanylyltransferase [EC:2.7.7.13] | (RefSeq) mannose-1-phosphate guanyltransferase alpha	Fructose and mannose metabolism (ko00051);; Amino sugar and nucleotide sugar metabolism (ko00520)	[GMO]	Carbohydrate transport and metabolism;; Cell wall/membrane/envelope biogenesis;; Posttranslational modification, protein turnover, chaperones	Nucleotidyl transferase	Probable mannose-1-phosphate guanylyltransferase 1 OS=Oryza sativa subsp. japonica OX=39947 GN=Os03g0268400 PE=2 SV=1	--	--	uncharacterized protein LOC100192721 isoform X1 [Zea mays]	biological process: metabolic process (GO:0008152);; molecular function: catalytic activity (GO:0003824)
Zm00001eb007250	Zm00001eb007250	13.8193	1324	14.9171	1476	14.6952	1240	60.6488	5251	59.9448	6431	61.7269	5613	0	-2.159	down	--	--	Cellular Component: integral component of membrane (GO:0016021);; Biological Process: Golgi vesicle transport (GO:0048193);;	--	--	--	--	Syntaxin 6, N-terminal	--	S	Function unknown	Syntaxin/t-SNARE family protein [Zea mays]	cellular component: cellular anatomical entity (GO:0110165);; biological process: cellular process (GO:0009987);; biological process: localization (GO:0051179)
Zm00001eb007280	Zm00001eb007280	2.8241	267	3.14321	310	2.26276	192	6.62099	591	6.67245	706	7.40569	689	1.48451e-28	-1.44271	down	--	--	Biological Process: response to stress (GO:0006950);; Biological Process: defense response (GO:0006952);; Biological Process: biological_process (GO:0008150);; Biological Process: response to external stimulus (GO:0009605);; Biological Process: response to biotic stimulus (GO:0009607);; Biological Process: response to bacterium (GO:0009617);; Biological Process: defense response to bacterium (GO:…	--	--	--	--	NPH3 family	BTB/POZ domain-containing protein SR1IP1 OS=Arabidopsis thaliana OX=3702 GN=SR1IP1 PE=1 SV=2	S	Function unknown	BTB/POZ domain-containing protein [Zea mays]	biological process: response to stimulus (GO:0050896);; biological process: interspecies interaction between organisms (GO:0044419);; biological process: multi-organism process (GO:0051704)
Zm00001eb007500	Zm00001eb007500	0.262153	24	0.511829	48	0.515769	40	0.883566	72	0.86076	86	0.751368	65	0.00474467	-1.0448	down	--	--	--	--	--	--	--	--	--	--	--	--	--
Zm00001eb007670	Zm00001eb007670	5.08851	496	5.63566	560	5.4363	450	49.4265	4276	50.3729	5309	51.5598	4766	0	-3.31504	down	[HR]	Coenzyme transport and metabolism;; General function prediction only	Biological Process: secondary shoot formation (GO:0010223);; Molecular Function: hydrolase activity (GO:0016787);; Biological Process: strigolactone biosynthetic process (GO:1901601);;	--	--	--	--	Alpha/beta hydrolase family	Strigolactone esterase D14 OS=Oryza sativa subsp. japonica OX=39947 GN=D14 PE=1 SV=1	S	Function unknown	uncharacterized protein LOC100284268 [Zea mays]	biological process: multicellular organismal process (GO:0032501);; biological process: developmental process (GO:0032502);; molecular function: catalytic activity (GO:0003824);; biological process: metabolic process (GO:0008152);; biological process: cellular process (GO:0009987)
Zm00001eb007920	Zm00001eb007920	7.87673	756	8.07144	789	7.6306	624	15.2414	1314	17.119	1803	14.2758	1300	9.13757e-34	-1.08483	down	--	--	Cellular Component: integral component of membrane (GO:0016021);;	--	--	--	--	Protein of unknown function (DUF677)	UPF0496 protein 1 OS=Oryza sativa subsp. indica OX=39946 GN=OsI_010151 PE=2 SV=1	S	Function unknown	UPF0496 protein 1 [Zea mays]	cellular component: cellular anatomical entity (GO:0110165)
Zm00001eb008080	Zm00001eb008080	0.291641	21	0.166894	13	0.218333	14	0.533191	38	0.556819	49	0.548161	42	0.0018525	-1.48762	down	[G]	Carbohydrate transport and metabolism	Molecular Function: carbohydrate:proton symporter activity (GO:0005351);; Cellular Component: integral component of plasma membrane (GO:0005887);; Biological Process: glucose import (GO:0046323);;	K08150|2.1e-57|bvg:104888510|K08150 MFS transporter, SP family, solute carrier family 2 (myo-inositol transporter), member 13 | (RefSeq) inositol transporter 1	--	[R]	General function prediction only	Sugar (and other) transporter	Polyol transporter 5 OS=Arabidopsis thaliana OX=3702 GN=PLT5 PE=1 SV=2	U	Intracellular trafficking, secretion, and vesicular transport	uncharacterized protein LOC100274325 isoform X1 [Zea mays]	biological process: cellular process (GO:0009987);; biological process: localization (GO:0051179);; molecular function: transporter activity (GO:0005215);; cellular component: cellular anatomical entity (GO:0110165)
Zm00001eb008170	Zm00001eb008170	2.92957	339	2.99836	352	3.56188	355	17.5854	1739	20.5889	2126	18.9314	1885	3.23173e-176	-2.51516	down	[P]	Inorganic ion transport and metabolism	Cellular Component: integral component of plasma membrane (GO:0005887);; Molecular Function: secondary active sulfate transmembrane transporter activity (GO:0008271);; Molecular Function: anion:anion antiporter activity (GO:0015301);;	K17469|0.0e+00|zma:100193294|K17469 sulfate transporter 2, low-affinity | (RefSeq) sfp3; uncharacterized protein LOC100193294	--	[P]	Inorganic ion transport and metabolism	Sulfate permease family	Low affinity sulfate transporter 3 OS=Stylosanthes hamata OX=37660 GN=ST3 PE=2 SV=1	P	Inorganic ion transport and metabolism	uncharacterized protein LOC100193294 [Zea mays]	cellular component: cellular anatomical entity (GO:0110165);; biological process: cellular process (GO:0009987);; biological process: localization (GO:0051179);; molecular function: transporter activity (GO:0005215)
Zm00001eb008500	Zm00001eb008500	2.77624	241	4.05308	355	3.79115	275	9.56237	734	10.2134	957	11.0893	903	4.08608e-35	-1.63288	down	--	--	Cellular Component: spindle (GO:0005819);; Cellular Component: microtubule (GO:0005874);; Biological Process: activation of protein kinase activity (GO:0032147);; Biological Process: regulation of mitotic spindle organization (GO:0060236);;	K16812|1.0e-16|egu:105061566|K16812 targeting protein for Xklp2 | (RefSeq) protein TPX2-like	--	--	--	Targeting protein for Xklp2 (TPX2) domain	Protein TPX2 OS=Arabidopsis thaliana OX=3702 GN=TPX2 PE=1 SV=1	S	Function unknown	TPX2 (targeting protein for Xklp2) protein family [Zea mays]	cellular component: intracellular (GO:0005622);; cellular component: cellular anatomical entity (GO:0110165);; biological process: biological regulation (GO:0065007)
Zm00001eb008530	Zm00001eb008530	11.149	926	12.0023	998	10.4643	734	47.0553	3475	47.3373	4283	47.4073	3703	1.46347e-291	-2.17434	down	[G]	Carbohydrate transport and metabolism	Biological Process: carbohydrate metabolic process (GO:0005975);; Molecular Function: beta-glucosidase activity (GO:0008422);;	K01188|7.7e-310|zma:100192939|K01188 beta-glucosidase [EC:3.2.1.21] | (RefSeq) uncharacterized protein LOC100192939 precursor	Cyanoamino acid metabolism (ko00460);; Starch and sucrose metabolism (ko00500);; Phenylpropanoid biosynthesis (ko00940)	[G]	Carbohydrate transport and metabolism	Glycosyl hydrolase family 1	Beta-glucosidase 6 OS=Oryza sativa subsp. japonica OX=39947 GN=BGLU6 PE=1 SV=1	G	Carbohydrate transport and metabolism	uncharacterized protein LOC100192939 precursor [Zea mays]	biological process: metabolic process (GO:0008152);; molecular function: catalytic activity (GO:0003824)
Zm00001eb008810	Zm00001eb008810	0.050121	5	0.046854	5	0.061058	5	0.610904	46	0.659512	57	1.01194	80	5.99404e-11	-3.67391	down	[G]	Carbohydrate transport and metabolism	Molecular Function: carbohydrate:proton symporter activity (GO:0005351);; Molecular Function: high-affinity glucose:proton symporter activity (GO:0005358);; Cellular Component: integral component of plasma membrane (GO:0005887);; Biological Process: response to water deprivation (GO:0009414);; Cellular Component: plasmodesma (GO:0009506);; Biological Process: response to salt stress (GO:0009651);…	K24193|1.9e-289|zma:103632803|K24193 MFS transporter, SP family, sugar:H+ symporter | (RefSeq) sugar transport protein 13	--	[R]	General function prediction only	Sugar (and other) transporter	Sugar transport protein MST4 OS=Oryza sativa subsp. japonica OX=39947 GN=MST4 PE=1 SV=1	U	Intracellular trafficking, secretion, and vesicular transport	sugar transport protein 13 [Zea mays]	biological process: cellular process (GO:0009987);; biological process: localization (GO:0051179);; molecular function: transporter activity (GO:0005215);; cellular component: cellular anatomical entity (GO:0110165);; biological process: response to stimulus (GO:0050896)
Zm00001eb009260	Zm00001eb009260	1.33741	41	1.78479	56	1.65955	44	3.32666	91	3.81689	128	3.36078	98	3.41836e-05	-1.22377	down	--	--	Cellular Component: host cell nucleus (GO:0042025);;	K21777|1.0e-59|zma:103633005|K21777 G2/mitotic-specific cyclin-B, other | (RefSeq) cyclin-SDS-like	--	[D]	Cell cycle control, cell division, chromosome partitioning	Cyclin, C-terminal domain	Cyclin-SDS-like OS=Oryza sativa subsp. japonica OX=39947 GN=SDS PE=2 SV=1	D	Cell cycle control, cell division, chromosome partitioning	Cyclin-SDS [Zea mays]	cellular component: cellular anatomical entity (GO:0110165)
Zm00001eb009270	Zm00001eb009270	1.47239	70	1.59028	78	1.89528	77	2.43638	104	3.80821	199	3.83415	174	2.10687e-05	-1.12561	down	--	--	Cellular Component: host cell nucleus (GO:0042025);;	K21777|1.3e-177|zma:103633005|K21777 G2/mitotic-specific cyclin-B, other | (RefSeq) cyclin-SDS-like	--	[D]	Cell cycle control, cell division, chromosome partitioning	Cyclin, N-terminal domain	Cyclin-SDS-like OS=Oryza sativa subsp. japonica OX=39947 GN=SDS PE=2 SV=1	L	Replication, recombination and repair	Cyclin-SDS [Zea mays]	cellular component: cellular anatomical entity (GO:0110165)
Zm00001eb009280	Zm00001eb009280	1.87618	26	0.943983	14	2.01096	24	3.0085	38	3.9384	60	3.45589	46	0.00845905	-1.2086	down	--	--	Molecular Function: tRNA binding (GO:0000049);; Biological Process: tRNA wobble position uridine thiolation (GO:0002143);; Cellular Component: cytosol (GO:0005829);; Molecular Function: nucleotidyltransferase activity (GO:0016779);; Molecular Function: sulfurtransferase activity (GO:0016783);; Biological Process: protein urmylation (GO:0032447);;	K14169|1.4e-09|sita:101774702|K14169 cytoplasmic tRNA 2-thiolation protein 2 | (RefSeq) cytoplasmic tRNA 2-thiolation protein 2	Sulfur relay system (ko04122)	--	--	--	Cytoplasmic tRNA 2-thiolation protein 2 OS=Oryza sativa subsp. indica OX=39946 GN=CTU2 PE=3 SV=1	J	Translation, ribosomal structure and biogenesis	cytoplasmic tRNA 2-thiolation protein 2 [Setaria italica]	molecular function: binding (GO:0005488);; biological process: metabolic process (GO:0008152);; biological process: cellular process (GO:0009987);; cellular component: cellular anatomical entity (GO:0110165);; molecular function: catalytic activity (GO:0003824)
Zm00001eb009490	Zm00001eb009490	0.358945	27	0.840856	59	0.73743	45	2.32661	140	2.1861	157	2.91859	182	6.44092e-11	-1.93169	down	--	--	Biological Process: regulation of transcription, DNA-templated (GO:0006355);; Molecular Function: protein dimerization activity (GO:0046983);;	K18878|1.8e-28|cann:107866053|K18878 BHLH transcription factor Upa20 | (RefSeq) Upa20; transcription factor bHLH137-like	Plant-pathogen interaction (ko04626)	--	--	Helix-loop-helix DNA-binding domain	Transcription factor bHLH74 OS=Arabidopsis thaliana OX=3702 GN=BHLH74 PE=1 SV=1	K	Transcription	uncharacterized protein LOC100381413 [Zea mays]	biological process: biological regulation (GO:0065007);; molecular function: binding (GO:0005488)
Zm00001eb009540	Zm00001eb009540	0.077499	7	0.073769	7	0.115595	8	4.18672	264	4.28444	337	3.99264	268	1.65627e-49	-5.36213	down	[EH]	Amino acid transport and metabolism;; Coenzyme transport and metabolism	Biological Process: branched-chain amino acid biosynthetic process (GO:0009082);; Molecular Function: L-leucine transaminase activity (GO:0052654);; Molecular Function: L-valine transaminase activity (GO:0052655);; Molecular Function: L-isoleucine transaminase activity (GO:0052656);;	K00826|4.0e-213|zma:100281255|K00826 branched-chain amino acid aminotransferase [EC:2.6.1.42] | (RefSeq) branched-chain-amino-acid aminotransferase	Cysteine and methionine metabolism (ko00270);; Valine, leucine and isoleucine degradation (ko00280);; Valine, leucine and isoleucine biosynthesis (ko00290);; Pantothenate and CoA biosynthesis (ko00770);; Glucosinolate biosynthesis (ko00966);; 2-Oxocarboxylic acid metabolism (ko01210);; Biosynthesis of amino acids (ko01230)	[E]	Amino acid transport and metabolism	Amino-transferase class IV	Branched-chain-amino-acid aminotransferase 3, chloroplastic OS=Arabidopsis thaliana OX=3702 GN=BCAT3 PE=1 SV=1	E	Amino acid transport and metabolism	branched-chain-amino-acid aminotransferase isoform X2 [Zea mays]	biological process: metabolic process (GO:0008152);; biological process: cellular process (GO:0009987);; molecular function: catalytic activity (GO:0003824)
Zm00001eb009940	Zm00001eb009940	2.62199	173	2.21559	150	3.55503	201	13.2552	784	11.7646	853	12.4838	783	6.4587e-55	-2.25876	down	--	--	Molecular Function: peroxidase activity (GO:0004601);; Cellular Component: extracellular region (GO:0005576);; Biological Process: response to oxidative stress (GO:0006979);; Molecular Function: heme binding (GO:0020037);; Biological Process: hydrogen peroxide catabolic process (GO:0042744);; Molecular Function: metal ion binding (GO:0046872);;	K00430|7.4e-214|zma:100192603|K00430 peroxidase [EC:1.11.1.7] | (RefSeq) uncharacterized protein LOC100192603 precursor	Phenylpropanoid biosynthesis (ko00940)	--	--	Peroxidase	Peroxidase 15 OS=Ipomoea batatas OX=4120 GN=pod PE=1 SV=1	Q	Secondary metabolites biosynthesis, transport and catabolism	uncharacterized protein LOC100192603 precursor [Zea mays]	biological process: metabolic process (GO:0008152);; biological process: cellular process (GO:0009987);; biological process: response to stimulus (GO:0050896);; biological process: detoxification (GO:0098754);; molecular function: catalytic activity (GO:0003824);; molecular function: antioxidant activity (GO:0016209);; cellular component: cellular anatomical entity (GO:0110165);; molecular functi…
Zm00001eb010060	Zm00001eb010060	2.95644	156	4.38539	235	3.69136	166	12.4059	585	11.7938	681	13.0316	650	1.81636e-37	-1.84802	down	--	--	Cellular Component: nucleus (GO:0005634);; Cellular Component: cytosol (GO:0005829);; Biological Process: protein import into nucleus (GO:0006606);; Molecular Function: nuclear import signal receptor activity (GO:0061608);;	K23327|1.8e-96|zma:100277213|K23327 protein Hikeshi | (RefSeq) uncharacterized protein LOC100277213	--	[S]	Function unknown	Protein of unknown function (DUF775)	--	S	Function unknown	uncharacterized protein LOC100277213 [Zea mays]	cellular component: intracellular (GO:0005622);; cellular component: cellular anatomical entity (GO:0110165);; biological process: cellular process (GO:0009987);; biological process: localization (GO:0051179);; molecular function: transporter activity (GO:0005215)
Zm00001eb010160	Zm00001eb010160	16.7402	2018	15.3351	1892	16.1994	1665	31.5059	3409	32.1257	4253	31.3914	3595	4.8246e-92	-1.07506	down	--	--	Cellular Component: nucleus (GO:0005634);; Molecular Function: metal ion binding (GO:0046872);;	--	--	--	--	Coiled-coil region of Oberon	Protein TITANIA OS=Oryza sativa subsp. japonica OX=39947 GN=TTA PE=1 SV=1	S	Function unknown	protein OBERON 3 [Zea mays]	cellular component: intracellular (GO:0005622);; cellular component: cellular anatomical entity (GO:0110165);; molecular function: binding (GO:0005488)
Zm00001eb010180	Zm00001eb010180	1.27856	62	1.0442	52	0.909391	38	3.4322	149	2.95057	156	2.80124	128	2.03779e-09	-1.58508	down	--	--	--	--	--	--	--	--	--	--	--	--	--
Zm00001eb010370	Zm00001eb010370	13.7123	551	15.7357	645	14.1858	486	47.2343	1703	45.5409	2009	45.8459	1750	1.7302e-110	-1.76476	down	--	--	Cellular Component: cytoplasm (GO:0005737);; Cellular Component: actin cytoskeleton (GO:0015629);; Biological Process: actin filament depolymerization (GO:0030042);; Molecular Function: actin filament binding (GO:0051015);; Biological Process: actin filament bundle assembly (GO:0051017);;	K05765|2.3e-78|zma:100381350|K05765 cofilin | (RefSeq) pco091760	--	[Z]	Cytoskeleton	Cofilin/tropomyosin-type actin-binding protein	Actin-depolymerizing factor 5 OS=Oryza sativa subsp. japonica OX=39947 GN=ADF5 PE=2 SV=1	Z	Cytoskeleton	hypothetical protein C2845_PM02G31940 [Panicum miliaceum]	cellular component: cellular anatomical entity (GO:0110165);; cellular component: intracellular (GO:0005622);; biological process: cellular process (GO:0009987);; molecular function: binding (GO:0005488)
Zm00001eb010410	Zm00001eb010410	18.4643	1682	17.5556	1699	19.2754	1497	37.497	3069	32.5056	3380	37.5118	3267	2.16197e-74	-1.05903	down	--	--	Molecular Function: fatty-acyl-CoA binding (GO:0000062);;	--	--	[I]	Lipid transport and metabolism	Acyl CoA binding protein	Acyl-CoA-binding domain-containing protein 5 OS=Oryza sativa subsp. japonica OX=39947 GN=ACBP5 PE=2 SV=1	I	Lipid transport and metabolism	Acyl-CoA-binding domain-containing protein 3 [Zea mays]	molecular function: binding (GO:0005488)
Zm00001eb010440	Zm00001eb010440	0.507287	56	0.505348	57	0.843148	80	1.28905	128	1.27434	155	1.70374	179	2.50932e-06	-1.30266	down	--	--	--	--	--	--	--	--	--	--	--	hypothetical protein EE612_050031, partial [Oryza sativa]	--
Zm00001eb010450	Zm00001eb010450	6.35326	365	5.72611	333	6.49012	304	13.4684	688	12.6782	791	13.1775	714	6.65002e-28	-1.1937	down	--	--	--	K12173|3.3e-48|gmx:100794341|K12173 BRCA1-A complex subunit BRE | (RefSeq) BRISC and BRCA1-A complex member 2	Homologous recombination (ko03440)	--	--	Thaumatin family	Thaumatin-like protein 1 OS=Arabidopsis thaliana OX=3702 GN=TLP1 PE=2 SV=1	O	Posttranslational modification, protein turnover, chaperones	putative thaumatin domain family protein isoform X1 [Zea mays]	--
Zm00001eb010460	Zm00001eb010460	0.24561	25	0.494978	51	0.629242	54	1.19366	106	1.23304	133	1.24783	117	5.26927e-06	-1.49361	down	--	--	Biological Process: amino acid transmembrane transport (GO:0003333);; Cellular Component: plasma membrane (GO:0005886);; Molecular Function: amino acid transmembrane transporter activity (GO:0015171);; Cellular Component: integral component of membrane (GO:0016021);;	K13946|2.8e-296|zma:100284071|K13946 auxin influx carrier (AUX1 LAX family) | (RefSeq) si606065d12; uncharacterized protein LOC100284071	Plant hormone signal transduction (ko04075)	[E]	Amino acid transport and metabolism	Transmembrane amino acid transporter protein	Auxin transporter-like protein 2 OS=Arabidopsis thaliana OX=3702 GN=LAX2 PE=2 SV=1	E	Amino acid transport and metabolism	uncharacterized protein LOC100284071 [Zea mays]	biological process: cellular process (GO:0009987);; biological process: localization (GO:0051179);; cellular component: cellular anatomical entity (GO:0110165);; molecular function: transporter activity (GO:0005215)
Zm00001eb010530	Zm00001eb010530	4.62249	195	6.15059	265	5.98182	216	58.3802	2210	56.878	2634	56.7202	2273	1.36619e-301	-3.45734	down	[O]	Posttranslational modification, protein turnover, chaperones	Cellular Component: plastid-encoded plastid RNA polymerase complex (GO:0000427);; Biological Process: regulation of transcription, DNA-templated (GO:0006355);; Biological Process: response to heat (GO:0009408);; Biological Process: response to light stimulus (GO:0009416);; Biological Process: chloroplast organization (GO:0009658);; Cellular Component: chloroplast nucleoid (GO:0042644);; Molecular…	K13993|1.9e-130|zma:542576|K13993 HSP20 family protein | (RefSeq) hsp26; heat shock protein26	Protein processing in endoplasmic reticulum (ko04141)	[O]	Posttranslational modification, protein turnover, chaperones	Hsp20/alpha crystallin family	26.7 kDa heat shock protein, chloroplastic OS=Oryza sativa subsp. japonica OX=39947 GN=HSP26.7 PE=2 SV=1	O	Posttranslational modification, protein turnover, chaperones	heat shock protein26 [Zea mays]	cellular component: intracellular (GO:0005622);; cellular component: protein-containing complex (GO:0032991);; biological process: biological regulation (GO:0065007);; biological process: response to stimulus (GO:0050896);; biological process: cellular process (GO:0009987);; cellular component: cellular anatomical entity (GO:0110165);; molecular function: binding (GO:0005488)
Zm00001eb010540	Zm00001eb010540	0.028609	4	0.098354	12	0	0	2.54871	214	2.01667	208	1.9049	171	5.70849e-09	-5.34253	down	[O]	Posttranslational modification, protein turnover, chaperones	Molecular Function: ATP binding (GO:0005524);; Biological Process: protein folding (GO:0006457);; Cellular Component: chloroplast stroma (GO:0009570);; Cellular Component: chloroplast envelope (GO:0009941);; Biological Process: protein refolding (GO:0042026);;	K04077|1.1e-234|zma:103633537|K04077 chaperonin GroEL | (RefSeq) ruBisCO large subunit-binding protein subunit beta, chloroplastic	RNA degradation (ko03018)	[O]	Posttranslational modification, protein turnover, chaperones	TCP-1/cpn60 chaperonin family	Chaperonin 60 subunit beta 4, chloroplastic OS=Arabidopsis thaliana OX=3702 GN=CPN60B4 PE=1 SV=1	O	Posttranslational modification, protein turnover, chaperones	ruBisCO large subunit-binding protein subunit beta, chloroplastic [Zea mays]	molecular function: binding (GO:0005488);; biological process: cellular process (GO:0009987);; cellular component: intracellular (GO:0005622);; cellular component: cellular anatomical entity (GO:0110165)
Zm00001eb010550	Zm00001eb010550	8.89087	723	9.43258	782	8.90832	618	21.4157	1563	21.4259	1913	21.825	1685	7.21485e-75	-1.3456	down	--	--	Molecular Function: hydrolase activity, hydrolyzing O-glycosyl compounds (GO:0004553);; Biological Process: carbohydrate metabolic process (GO:0005975);;	K19891|8.0e-66|atr:18423853|K19891 glucan endo-1,3-beta-glucosidase 1/2/3 [EC:3.2.1.39] | (RefSeq) glucan endo-1,3-beta-glucosidase 3	Starch and sucrose metabolism (ko00500)	--	--	Glycosyl hydrolases family 17	Glucan endo-1,3-beta-glucosidase 11 OS=Arabidopsis thaliana OX=3702 GN=At1g32860 PE=2 SV=1	G	Carbohydrate transport and metabolism	unknown [Zea mays]	molecular function: catalytic activity (GO:0003824);; biological process: metabolic process (GO:0008152)
Zm00001eb010560	Zm00001eb010560	23.2824	3896	24.16	4117	23.3749	3337	53.3863	8043	53.7785	9907	56.385	8993	1.00722e-245	-1.3108	down	--	--	Biological Process: microtubule cytoskeleton organization (GO:0000226);; Biological Process: cell morphogenesis (GO:0000902);; Biological Process: cell morphogenesis involved in differentiation (GO:0000904);; Molecular Function: molecular_function (GO:0003674);; Molecular Function: binding (GO:0005488);; Molecular Function: protein binding (GO:0005515);; Cellular Component: cellular_component (GO…	--	--	--	--	Filament-like plant protein, long coiled-coil	Filament-like plant protein 4 OS=Arabidopsis thaliana OX=3702 GN=FPP4 PE=1 SV=1	S	Function unknown	filament-like plant protein 4 [Zea mays]	biological process: cellular process (GO:0009987);; biological process: developmental process (GO:0032502);; molecular function: binding (GO:0005488);; cellular component: cellular anatomical entity (GO:0110165)
Zm00001eb010570	Zm00001eb010570	3.04669	170	3.2741	186	2.45157	116	6.63821	331	8.86235	541	7.6086	402	3.1437e-18	-1.49441	down	--	--	Cellular Component: nucleus (GO:0005634);; Biological Process: hormone-mediated signaling pathway (GO:0009755);; Biological Process: positive regulation of transcription, DNA-templated (GO:0045893);;	K21994|9.1e-110|zma:100381506|K21994 LOB domain-containing protein 18 | (RefSeq) putative LOB domain-containing family protein	--	--	--	Lateral organ boundaries (LOB) domain	LOB domain-containing protein 18 OS=Arabidopsis thaliana OX=3702 GN=LBD18 PE=1 SV=2	S	Function unknown	uncharacterized protein LOC100381506 [Zea mays]	cellular component: intracellular (GO:0005622);; cellular component: cellular anatomical entity (GO:0110165);; biological process: cellular process (GO:0009987);; biological process: signaling (GO:0023052);; biological process: response to stimulus (GO:0050896);; biological process: biological regulation (GO:0065007)
Zm00001eb010610	Zm00001eb010610	0.70524	58	1.04048	86	0.6614	46	2.38515	174	2.96196	264	2.13686	165	6.72859e-12	-1.72868	down	[OT]	Posttranslational modification, protein turnover, chaperones;; Signal transduction mechanisms	Biological Process: response to acid chemical (GO:0001101);; Molecular Function: molecular_function (GO:0003674);; Molecular Function: binding (GO:0005488);; Cellular Component: cellular_component (GO:0005575);; Cellular Component: intracellular (GO:0005622);; Cellular Component: obsolete cell (GO:0005623);; Cellular Component: cytoplasm (GO:0005737);; Cellular Component: cytosol (GO:0005829);; B…	K02904|1.1e-09|zma:103628787|K02904 large subunit ribosomal protein L29 | (RefSeq) 50S ribosomal protein L29, chloroplastic	Ribosome (ko03010)	--	--	ACT domain	ACT domain-containing protein ACR8 OS=Arabidopsis thaliana OX=3702 GN=ACR8 PE=2 SV=1	S	Function unknown	ACT domain-containing protein ACR8 [Zea mays]	biological process: response to stimulus (GO:0050896);; molecular function: binding (GO:0005488);; cellular component: intracellular (GO:0005622);; cellular component: cellular anatomical entity (GO:0110165)
Zm00001eb010730	Zm00001eb010730	0.686973	66	1.13107	90	1.05984	76	3.55289	254	2.75712	240	2.27961	206	5.53538e-14	-1.65908	down	--	--	Molecular Function: calcium ion binding (GO:0005509);;	--	--	--	--	--	--	S	Function unknown	uncharacterized protein LOC100277079 isoform X2 [Zea mays]	molecular function: binding (GO:0005488)
Zm00001eb011070	Zm00001eb011070	0.778702	95	0.485957	62	0.424873	46	2.47862	273	2.28565	307	2.55961	297	5.84227e-24	-2.18863	down	--	--	Cellular Component: nucleus (GO:0005634);; Biological Process: regulation of transcription, DNA-templated (GO:0006355);; Molecular Function: zinc ion binding (GO:0008270);;	K13963|5.0e-30|vra:111242705|K13963 serpin B | (RefSeq) uncharacterized protein LOC111242705	--	--	--	FAR1 DNA-binding domain	Protein FAR1-RELATED SEQUENCE 5 OS=Arabidopsis thaliana OX=3702 GN=FRS5 PE=1 SV=1	S	Function unknown	Far-red impaired responsive (FAR1) family protein [Zea mays]	cellular component: intracellular (GO:0005622);; cellular component: cellular anatomical entity (GO:0110165);; biological process: biological regulation (GO:0065007);; molecular function: binding (GO:0005488)
Zm00001eb011170	Zm00001eb011170	2.48192	130	2.85088	152	1.35557	63	5.00434	237	3.67028	212	5.31988	270	2.03398e-06	-1.16053	down	--	--	--	--	--	--	--	--	--	--	--	hypothetical protein Zm00014a_011994 [Zea mays]	--
Zm00001eb011220	Zm00001eb011220	1.67844	152	2.14813	186	2.11246	159	7.01413	561	7.98854	805	7.22916	622	1.00248e-48	-2.05281	down	--	--	Biological Process: protein localization (GO:0008104);; Biological Process: protein transport (GO:0015031);;	K19476|5.1e-59|bdi:100841500|K19476 vacuolar protein sorting-associated protein IST1 | (RefSeq) uncharacterized protein LOC100841500	Endocytosis (ko04144)	[Z]	Cytoskeleton	Regulator of Vps4 activity in the MVB pathway	--	Z	Cytoskeleton	uncharacterized protein LOC100272798 [Zea mays]	biological process: localization (GO:0051179)
Zm00001eb011270	Zm00001eb011270	2.13098	199	2.4398	233	2.48015	198	51.8656	4345	44.9011	4602	49.642	4401	0	-4.47246	down	[R]	General function prediction only	--	--	--	--	--	Glyoxal oxidase N-terminus	Aldehyde oxidase GLOX OS=Vitis pseudoreticulata OX=231512 GN=GLOX PE=2 SV=1	S	Function unknown	glyoxal oxidase precursor [Zea mays]	--
Zm00001eb011430	Zm00001eb011430	0	0	0	0	0	0	0.645592	48	0.844318	77	0.615855	49	9.27153e-11	-8.34609	down	--	--	--	--	--	--	--	Fantastic Four meristem regulator	Protein FAF-like, chloroplastic OS=Arabidopsis thaliana OX=3702 GN=At5g22090 PE=2 SV=1	S	Function unknown	protein FAF-like, chloroplastic [Zea mays]	--
Zm00001eb011630	Zm00001eb011630	5.63715	730	4.86551	643	4.97376	549	9.20322	1070	10.8348	1541	9.08912	1118	3.38166e-24	-1.01362	down	--	--	Molecular Function: calcium ion binding (GO:0005509);; Cellular Component: plasma membrane (GO:0005886);;	--	--	[R]	General function prediction only	Tetratricopeptide repeat	Uncharacterized TPR repeat-containing protein At1g05150 OS=Arabidopsis thaliana OX=3702 GN=At1g05150 PE=1 SV=1	K	Transcription	calcium ion binding protein [Zea mays]	molecular function: binding (GO:0005488);; cellular component: cellular anatomical entity (GO:0110165)
Zm00001eb011750	Zm00001eb011750	16.7815	1152	16.6945	1168	16.0899	941	52.0429	3205	48.4384	3650	49.3311	3215	6.67844e-195	-1.69325	down	--	--	Cellular Component: integral component of membrane (GO:0016021);;	K13354|1.8e-190|zma:100285700|K13354 solute carrier family 25 (peroxisomal adenine nucleotide transporter), member 17 | (RefSeq) uncharacterized protein LOC100285700	Peroxisome (ko04146)	[C]	Energy production and conversion	Mitochondrial carrier protein	Peroxisomal nicotinamide adenine dinucleotide carrier OS=Arabidopsis thaliana OX=3702 GN=PXN PE=1 SV=1	C	Energy production and conversion	uncharacterized protein LOC100285700 [Zea mays]	cellular component: cellular anatomical entity (GO:0110165)
Zm00001eb011880	Zm00001eb011880	131.912	5655	139.64	6104	132.393	4838	1981.02	76213	2065.56	97223	2115.65	86143	0	-4.02972	down	[O]	Posttranslational modification, protein turnover, chaperones	Biological Process: response to reactive oxygen species (GO:0000302);; Biological Process: protein folding (GO:0006457);; Biological Process: response to heat (GO:0009408);; Biological Process: response to salt stress (GO:0009651);; Biological Process: response to hydrogen peroxide (GO:0042542);; Molecular Function: protein self-association (GO:0043621);; Molecular Function: unfolded protein bind…	K13993|1.4e-84|zma:100274593|K13993 HSP20 family protein | (RefSeq) IDPC175; uncharacterized protein LOC100274593	Protein processing in endoplasmic reticulum (ko04141)	[O]	Posttranslational modification, protein turnover, chaperones	Hsp20/alpha crystallin family	17.9 kDa class I heat shock protein OS=Oryza sativa subsp. japonica OX=39947 GN=HSP17.9A PE=1 SV=1	O	Posttranslational modification, protein turnover, chaperones	uncharacterized protein LOC100274593 [Zea mays]	biological process: response to stimulus (GO:0050896);; biological process: cellular process (GO:0009987);; molecular function: binding (GO:0005488)
Zm00001eb011900	Zm00001eb011900	106.363	4583	124.13	5460	102.984	3786	1916.12	74207	1872.99	88747	1900.87	77912	0	-4.19215	down	[O]	Posttranslational modification, protein turnover, chaperones	Biological Process: response to reactive oxygen species (GO:0000302);; Biological Process: protein folding (GO:0006457);; Biological Process: response to heat (GO:0009408);; Biological Process: response to salt stress (GO:0009651);; Biological Process: response to hydrogen peroxide (GO:0042542);; Molecular Function: protein self-association (GO:0043621);; Molecular Function: unfolded protein bind…	K13993|4.0e-84|zma:103634220|K13993 HSP20 family protein | (RefSeq) 17.9 kDa class I heat shock protein	Protein processing in endoplasmic reticulum (ko04141)	[O]	Posttranslational modification, protein turnover, chaperones	Hsp20/alpha crystallin family	17.9 kDa class I heat shock protein OS=Oryza sativa subsp. japonica OX=39947 GN=HSP17.9A PE=1 SV=1	O	Posttranslational modification, protein turnover, chaperones	17.9 kDa class I heat shock protein [Zea mays]	biological process: response to stimulus (GO:0050896);; biological process: cellular process (GO:0009987);; molecular function: binding (GO:0005488)
Zm00001eb011930	Zm00001eb011930	0.366884	14	0.745524	28	0.540136	17	3.64401	119	3.82361	152	3.69039	127	1.47366e-17	-2.81694	down	[O]	Posttranslational modification, protein turnover, chaperones	Biological Process: response to reactive oxygen species (GO:0000302);; Biological Process: protein folding (GO:0006457);; Biological Process: response to heat (GO:0009408);; Biological Process: response to salt stress (GO:0009651);; Biological Process: response to hydrogen peroxide (GO:0042542);; Molecular Function: protein self-association (GO:0043621);; Molecular Function: unfolded protein bind…	K13993|7.3e-86|zma:100191552|K13993 HSP20 family protein | (RefSeq) class I heat shock protein 3	Protein processing in endoplasmic reticulum (ko04141)	[O]	Posttranslational modification, protein turnover, chaperones	Hsp20/alpha crystallin family	17.9 kDa class I heat shock protein OS=Oryza sativa subsp. japonica OX=39947 GN=HSP17.9A PE=1 SV=1	O	Posttranslational modification, protein turnover, chaperones	class I heat shock protein 3 [Zea mays]	biological process: response to stimulus (GO:0050896);; biological process: cellular process (GO:0009987);; molecular function: binding (GO:0005488)
Zm00001eb012000	Zm00001eb012000	17.2956	1957	17.0877	1977	16.9581	1639	34.7135	3527	33.6881	4196	34.554	3713	2.54156e-114	-1.10135	down	[M]	Cell wall/membrane/envelope biogenesis	Molecular Function: protein kinase activity (GO:0004672);; Molecular Function: ATP binding (GO:0005524);;	K08269|0.0e+00|zma:103634282|K08269 serine/threonine-protein kinase ULK2 [EC:2.7.11.1] | (RefSeq) serine/threonine-protein kinase ATG1c isoform X2	Autophagy - other (ko04136)	[OUT]	Posttranslational modification, protein turnover, chaperones;; Intracellular trafficking, secretion, and vesicular transport;; Signal transduction mechanisms	Protein kinase domain	Serine/threonine-protein kinase ATG1c OS=Arabidopsis thaliana OX=3702 GN=ATG1C PE=2 SV=1	T	Signal transduction mechanisms	serine/threonine-protein kinase ATG1c isoform X2 [Zea mays]	biological process: metabolic process (GO:0008152);; biological process: cellular process (GO:0009987);; molecular function: catalytic activity (GO:0003824);; molecular function: binding (GO:0005488)
Zm00001eb012040	Zm00001eb012040	14.3706	1089	12.0331	931	12.6429	820	41.9279	2845	43.0489	3579	42.2439	3035	4.3105e-159	-1.79859	down	[T]	Signal transduction mechanisms	Molecular Function: protein serine/threonine phosphatase activity (GO:0004722);; Molecular Function: magnesium-dependent protein serine/threonine phosphatase activity (GO:0004724);; Cellular Component: nucleus (GO:0005634);; Cellular Component: cytosol (GO:0005829);; Biological Process: abscisic acid-activated signaling pathway (GO:0009738);; Biological Process: seed germination (GO:0009845);; Mo…	K14497|1.1e-151|zma:100192073|K14497 protein phosphatase 2C [EC:3.1.3.16] | (RefSeq) PP2C14; 2C-type protein phosphatase protein isoform X1	MAPK signaling pathway - plant (ko04016);; Plant hormone signal transduction (ko04075)	[T]	Signal transduction mechanisms	Protein phosphatase 2C	Probable protein phosphatase 2C 30 OS=Oryza sativa subsp. japonica OX=39947 GN=PP2C30 PE=1 SV=1	T	Signal transduction mechanisms	uncharacterized protein LOC100192073 [Zea mays]	biological process: metabolic process (GO:0008152);; biological process: cellular process (GO:0009987);; molecular function: catalytic activity (GO:0003824);; cellular component: intracellular (GO:0005622);; cellular component: cellular anatomical entity (GO:0110165);; biological process: signaling (GO:0023052);; biological process: response to stimulus (GO:0050896);; biological process: biologic…
Zm00001eb012070	Zm00001eb012070	0.232408	27	0.259725	28	0.264725	24	0.741415	70	0.628657	67	0.917102	85	1.94582e-05	-1.56296	down	--	--	Cellular Component: integral component of membrane (GO:0016021);;	K14780|1.4e-72|dcr:108220614|K14780 ATP-dependent RNA helicase DHX37/DHR1 [EC:3.6.4.13] | (RefSeq) ATP-dependent RNA helicase DEAH13-like isoform X1	--	[G]	Carbohydrate transport and metabolism	Protein of unknown function, DUF604	--	G	Carbohydrate transport and metabolism	hypothetical protein Zm00014a_032704 [Zea mays]	cellular component: cellular anatomical entity (GO:0110165)
Zm00001eb012080	Zm00001eb012080	0.558333	35	0.267814	17	0.636423	34	1.01734	56	0.926057	63	1.05609	62	0.00706224	-1.12031	down	--	--	Molecular Function: AT DNA binding (GO:0003680);; Molecular Function: DNA-binding transcription factor activity (GO:0003700);; Cellular Component: nucleus (GO:0005634);;	--	--	--	--	Plants and Prokaryotes Conserved (PCC) domain	AT-hook motif nuclear-localized protein 22 OS=Arabidopsis thaliana OX=3702 GN=AHL22 PE=1 SV=1	K	Transcription	DNA-binding protein [Zea mays]	molecular function: binding (GO:0005488);; molecular function: transcription regulator activity (GO:0140110);; cellular component: intracellular (GO:0005622);; cellular component: cellular anatomical entity (GO:0110165)
Zm00001eb012160	Zm00001eb012160	1.63951	110	1.26788	85	1.9065	104	18.7649	1103	18.08	1304	20.259	1252	4.66655e-178	-3.67288	down	--	--	Molecular Function: molecular_function (GO:0003674);; Molecular Function: enzyme inhibitor activity (GO:0004857);; Molecular Function: binding (GO:0005488);; Molecular Function: protein binding (GO:0005515);; Biological Process: biological_process (GO:0008150);; Biological Process: positive regulation of metabolic process (GO:0009893);; Biological Process: regulation of catabolic process (GO:0009…	K09562|1.9e-133|zma:100275241|K09562 hsp70-interacting protein | (RefSeq) uncharacterized protein LOC100275241	Protein processing in endoplasmic reticulum (ko04141)	[O]	Posttranslational modification, protein turnover, chaperones	--	--	O	Posttranslational modification, protein turnover, chaperones	unknown [Zea mays]	biological process: biological regulation (GO:0065007);; molecular function: molecular function regulator (GO:0098772);; molecular function: binding (GO:0005488)
Zm00001eb012260	Zm00001eb012260	0.09657	7	0.228579	16	0.230525	14	1.75371	107	1.12879	85	1.69499	110	3.31094e-14	-3.09943	down	--	--	--	--	--	--	--	--	--	--	--	uncharacterized protein LOC100501538 [Zea mays]	--
Zm00001eb012270	Zm00001eb012270	13.985	869	13.2509	840	13.4129	711	36.1027	2012	39.6594	2706	36.9498	2182	4.56312e-106	-1.571	down	[H]	Coenzyme transport and metabolism	Molecular Function: hydrolase activity (GO:0016787);;	K07025|1.6e-134|zma:100273259|K07025 putative hydrolase of the HAD superfamily | (RefSeq) pco074808b; uncharacterized protein LOC100273259	--	[R]	General function prediction only	Haloacid dehalogenase-like hydrolase	--	S	Function unknown	uncharacterized protein LOC100273259 isoform X1 [Zea mays]	molecular function: catalytic activity (GO:0003824)
Zm00001eb012750	Zm00001eb012750	0	0	0	0	0	0	1.40754	48	1.30133	58	1.49904	55	1.62721e-10	-8.24796	down	--	--	Molecular Function: calcium ion binding (GO:0005509);; Cellular Component: chloroplast thylakoid membrane (GO:0009535);; Cellular Component: photosystem II oxygen evolving complex (GO:0009654);; Biological Process: photosynthesis (GO:0015979);; Cellular Component: extrinsic component of membrane (GO:0019898);;	K02717|3.9e-38|egr:104454267|K02717 photosystem II oxygen-evolving enhancer protein 2 | (RefSeq) psbP-like protein 1, chloroplastic	Photosynthesis (ko00195)	--	--	PsbP	Photosynthetic NDH subunit of lumenal location 1, chloroplastic OS=Arabidopsis thaliana OX=3702 GN=PNSL1 PE=1 SV=2	S	Function unknown	photosynthetic NDH subunit of lumenal location 1, chloroplastic isoform X1 [Zea mays]	molecular function: binding (GO:0005488);; cellular component: intracellular (GO:0005622);; cellular component: cellular anatomical entity (GO:0110165);; cellular component: protein-containing complex (GO:0032991);; biological process: metabolic process (GO:0008152);; biological process: cellular process (GO:0009987)
Zm00001eb012780	Zm00001eb012780	2.97418	147	3.69138	181	2.49288	103	5.86198	260	5.99319	316	5.91922	278	7.56858e-09	-1.06119	down	--	--	Cellular Component: integral component of membrane (GO:0016021);;	--	--	--	--	Peptidase M50B-like	--	S	Function unknown	uncharacterized protein LOC100383704 [Zea mays]	cellular component: cellular anatomical entity (GO:0110165)
Zm00001eb013060	Zm00001eb013060	0.339607	13	0.196742	8	0.572779	19	2.36987	80	2.08235	86	2.8763	103	1.90275e-11	-2.79542	down	--	--	Cellular Component: integral component of membrane (GO:0016021);;	--	--	--	--	--	--	--	--	uncharacterized protein LOC100278698 [Zea mays]	cellular component: cellular anatomical entity (GO:0110165)
Zm00001eb013150	Zm00001eb013150	0.548337	35	0.454791	30	0.494672	26	1.17783	58	1.36268	79	1.27232	66	0.00075428	-1.21859	down	--	--	Molecular Function: phospholipid transporter activity (GO:0005548);;	K15322|5.3e-20|oeu:111405910|K15322 tRNA-splicing endonuclease subunit Sen2 [EC:4.6.1.16] | (RefSeq) tRNA-splicing endonuclease subunit Sen2-1-like isoform X1	--	[IT]	Lipid transport and metabolism;; Signal transduction mechanisms	Phosphatidylinositol transfer protein	--	--	--	phosphatidylinositol transfer protein 2 [Zea mays]	biological process: localization (GO:0051179);; molecular function: transporter activity (GO:0005215)
Zm00001eb013270	Zm00001eb013270	6.94043	616	8.15636	695	7.63412	542	26.1255	2003	22.3691	2088	26.1768	2080	2.03308e-112	-1.80577	down	[T]	Signal transduction mechanisms	Molecular Function: protein serine/threonine kinase activity (GO:0004674);; Molecular Function: ATP binding (GO:0005524);; Cellular Component: cytoplasm (GO:0005737);; Biological Process: intracellular signal transduction (GO:0035556);;	K07198|1.4e-220|zma:542687|K07198 5'-AMP-activated protein kinase, catalytic alpha subunit [EC:2.7.11.11] | (RefSeq) SnrK1; SNF1-related protein kinase	--	[T]	Signal transduction mechanisms	Protein kinase domain	Serine/threonine protein kinase OSK4 OS=Oryza sativa subsp. indica OX=39946 GN=OSK4 PE=3 SV=1	T	Signal transduction mechanisms	SNF1-related protein kinase [Zea mays]	biological process: metabolic process (GO:0008152);; biological process: cellular process (GO:0009987);; molecular function: catalytic activity (GO:0003824);; molecular function: binding (GO:0005488);; cellular component: cellular anatomical entity (GO:0110165);; biological process: signaling (GO:0023052);; biological process: response to stimulus (GO:0050896);; biological process: biological reg…
Zm00001eb013370	Zm00001eb013370	1.43701	66	1.76444	85	0.98573	48	6.61649	271	6.06063	304	7.36479	339	1.0487e-27	-2.27664	down	--	--	Biological Process: response to cold (GO:0009409);; Cellular Component: chloroplast (GO:0009507);; Cellular Component: chloroplast thylakoid (GO:0009534);; Cellular Component: chloroplast envelope (GO:0009941);; Cellular Component: integral component of membrane (GO:0016021);;	--	--	--	--	--	Rhodanese-like domain-containing protein 10 OS=Arabidopsis thaliana OX=3702 GN=STR10 PE=2 SV=1	I	Lipid transport and metabolism	rhodanese-like family protein [Zea mays]	biological process: response to stimulus (GO:0050896);; cellular component: intracellular (GO:0005622);; cellular component: cellular anatomical entity (GO:0110165)
Zm00001eb013430	Zm00001eb013430	5.49151	503	6.35191	593	5.80985	453	125.646	10313	126.101	12663	126.571	10995	0	-4.51824	down	[E]	Amino acid transport and metabolism	Molecular Function: asparagine synthase (glutamine-hydrolyzing) activity (GO:0004066);; Molecular Function: ATP binding (GO:0005524);; Cellular Component: cytosol (GO:0005829);; Biological Process: asparagine biosynthetic process (GO:0006529);; Biological Process: glutamine metabolic process (GO:0006541);;	K01953|0.0e+00|zma:100192350|K01953 asparagine synthase (glutamine-hydrolysing) [EC:6.3.5.4] | (RefSeq) asn3; asparagine synthetase 3	Alanine, aspartate and glutamate metabolism (ko00250);; Biosynthesis of amino acids (ko01230)	[E]	Amino acid transport and metabolism	Asparagine synthase	Asparagine synthetase [glutamine-hydrolyzing] 1 OS=Oryza sativa subsp. japonica OX=39947 GN=Os03g0291500 PE=2 SV=1	E	Amino acid transport and metabolism	asparagine synthetase 3 [Zea mays]	molecular function: catalytic activity (GO:0003824);; molecular function: binding (GO:0005488);; cellular component: cellular anatomical entity (GO:0110165);; biological process: metabolic process (GO:0008152);; biological process: cellular process (GO:0009987)
Zm00001eb013560	Zm00001eb013560	0.257021	19	0.323127	25	0.174263	11	2.05664	136	1.4594	118	1.95937	137	1.45586e-17	-2.91846	down	--	--	Molecular Function: DNA binding (GO:0003677);; Molecular Function: asparagine synthase (glutamine-hydrolyzing) activity (GO:0004066);; Cellular Component: nucleus (GO:0005634);; Biological Process: asparagine biosynthetic process (GO:0006529);;	--	--	[K]	Transcription	KNOX1 domain	Homeobox protein knotted-1-like 4 OS=Oryza sativa subsp. japonica OX=39947 GN=OSH10 PE=2 SV=1	E	Amino acid transport and metabolism	NDR1/HIN1-like protein 13 [Zea mays]	molecular function: binding (GO:0005488);; molecular function: catalytic activity (GO:0003824);; cellular component: intracellular (GO:0005622);; cellular component: cellular anatomical entity (GO:0110165);; biological process: metabolic process (GO:0008152);; biological process: cellular process (GO:0009987)
Zm00001eb013590	Zm00001eb013590	3.28081	250	2.52182	196	2.78335	181	7.23104	494	6.79161	568	6.53687	473	4.56414e-22	-1.35704	down	--	--	Molecular Function: transcription regulatory region sequence-specific DNA binding (GO:0000976);; Cellular Component: nucleus (GO:0005634);; Molecular Function: sequence-specific DNA binding (GO:0043565);;	--	--	--	--	Myb/SANT-like DNA-binding domain	--	K	Transcription	uncharacterized protein LOC103634506 [Zea mays]	molecular function: binding (GO:0005488);; cellular component: intracellular (GO:0005622);; cellular component: cellular anatomical entity (GO:0110165)
Zm00001eb013990	Zm00001eb013990	54.7863	2378	55.1152	2439	57.6662	2133	111.206	4332	108.805	5185	115.221	4750	1.53472e-117	-1.0995	down	--	--	Molecular Function: RNA binding (GO:0003723);; Molecular Function: ribonuclease activity (GO:0004540);; Molecular Function: protein phosphatase inhibitor activity (GO:0004864);; Cellular Component: intracellular (GO:0005622);; Cellular Component: nucleus (GO:0005634);; Cellular Component: cytoplasm (GO:0005737);; Biological Process: response to cold (GO:0009409);; Biological Process: response to …	--	--	--	--	Pathogenesis-related protein Bet v 1 family	Pathogenesis-related protein 1 OS=Asparagus officinalis OX=4686 GN=PR1 PE=2 SV=1	J	Translation, ribosomal structure and biogenesis	uncharacterized protein LOC100192117 [Zea mays]	molecular function: binding (GO:0005488);; biological process: metabolic process (GO:0008152);; biological process: cellular process (GO:0009987);; molecular function: catalytic activity (GO:0003824);; biological process: biological regulation (GO:0065007);; molecular function: molecular function regulator (GO:0098772);; cellular component: intracellular (GO:0005622);; cellular component: cellula…
Zm00001eb014000	Zm00001eb014000	3.3618	110	3.13652	104	2.45497	68	9.63049	281	9.30967	332	8.02217	248	6.46836e-18	-1.68218	down	--	--	Molecular Function: RNA binding (GO:0003723);; Molecular Function: ribonuclease activity (GO:0004540);; Molecular Function: protein phosphatase inhibitor activity (GO:0004864);; Cellular Component: intracellular (GO:0005622);; Cellular Component: nucleus (GO:0005634);; Cellular Component: cytoplasm (GO:0005737);; Biological Process: response to cold (GO:0009409);; Biological Process: response to …	--	--	--	--	Pathogenesis-related protein Bet v 1 family	Pathogenesis-related protein 1 OS=Asparagus officinalis OX=4686 GN=PR1 PE=2 SV=1	J	Translation, ribosomal structure and biogenesis	uncharacterized protein LOC100192117 [Zea mays]	molecular function: binding (GO:0005488);; biological process: metabolic process (GO:0008152);; biological process: cellular process (GO:0009987);; molecular function: catalytic activity (GO:0003824);; biological process: biological regulation (GO:0065007);; molecular function: molecular function regulator (GO:0098772);; cellular component: intracellular (GO:0005622);; cellular component: cellula…
Zm00001eb014250	Zm00001eb014250	0.693455	43	0.571968	36	0.335773	18	4.06164	223	4.30835	289	3.77563	219	2.02255e-31	-2.98723	down	--	--	--	--	--	--	--	Protein of unknown function (DUF1645)	--	S	Function unknown	putative protein TPRXL [Zea mays]	--
Zm00001eb014470	Zm00001eb014470	0.598914	71	0.857541	105	1.01731	103	2.02582	218	2.10381	280	1.52729	175	3.32134e-08	-1.31384	down	--	--	--	K08176|4.4e-24|osa:107280013|K08176 MFS transporter, PHS family, inorganic phosphate transporter | (RefSeq) uncharacterized protein LOC107280013	--	--	--	Tetratricopeptide repeat	--	O	Posttranslational modification, protein turnover, chaperones	Tetratricopeptide repeat (TPR)-like superfamily protein [Zea mays]	--
Zm00001eb015120	Zm00001eb015120	0.405798	30	0.525628	39	0.573266	36	1.04757	69	0.846097	68	1.02782	71	0.00327007	-1.04888	down	--	--	Cellular Component: nucleus (GO:0005634);; Biological Process: regulation of transcription, DNA-templated (GO:0006355);; Molecular Function: sequence-specific DNA binding (GO:0043565);;	K09422|1.2e-146|zma:100274036|K09422 transcription factor MYB, plant | (RefSeq) putative MYB DNA-binding domain superfamily protein	--	[K]	Transcription	Myb-like DNA-binding domain	Transcription factor MYB2 OS=Oryza sativa subsp. japonica OX=39947 GN=MYB2 PE=2 SV=1	K	Transcription	uncharacterized protein LOC100274036 [Zea mays]	cellular component: intracellular (GO:0005622);; cellular component: cellular anatomical entity (GO:0110165);; biological process: biological regulation (GO:0065007);; molecular function: binding (GO:0005488)
Zm00001eb015170	Zm00001eb015170	32.5159	2057	29.3673	1897	28.0836	1514	71.2119	4046	67.5754	4693	68.6722	4130	4.04122e-127	-1.30323	down	--	--	Molecular Function: kinase activity (GO:0016301);;	K19720|1.7e-45|mng:MNEG_1488|K19720 collagen type III alpha | (RefSeq) SNF1-related protein kinase regulatory subunit beta-2	--	[G]	Carbohydrate transport and metabolism	Glycogen recognition site of AMP-activated protein kinase	SNF1-related protein kinase regulatory subunit beta-1 OS=Arabidopsis thaliana OX=3702 GN=KINB1 PE=1 SV=1	G	Carbohydrate transport and metabolism	SNF1-related protein kinase regulatory subunit beta-1 isoform X5 [Zea mays]	molecular function: catalytic activity (GO:0003824)
Zm00001eb015440	Zm00001eb015440	11.9401	1344	11.6334	1335	10.9662	1051	21.658	2185	22.6461	2810	21.7999	2339	1.15288e-60	-1.03911	down	--	--	Molecular Function: DNA binding (GO:0003677);; Molecular Function: DNA-binding transcription factor activity (GO:0003700);; Cellular Component: nucleus (GO:0005634);;	K14514|0.0e+00|zma:100285672|K14514 ethylene-insensitive protein 3 | (RefSeq) ETHYLENE-INSENSITIVE3-like 1 protein	MAPK signaling pathway - plant (ko04016);; Plant hormone signal transduction (ko04075)	--	--	Ethylene insensitive 3	Protein ETHYLENE-INSENSITIVE 3-like 1a OS=Oryza sativa subsp. japonica OX=39947 GN=EIL1A PE=1 SV=1	S	Function unknown	ETHYLENE-INSENSITIVE3-like 1 protein [Zea mays]	molecular function: binding (GO:0005488);; molecular function: transcription regulator activity (GO:0140110);; cellular component: intracellular (GO:0005622);; cellular component: cellular anatomical entity (GO:0110165)
Zm00001eb015450	Zm00001eb015450	0.849093	103	0.816874	101	0.857194	88	2.92189	316	3.72478	493	3.89659	446	4.48957e-34	-2.15908	down	--	--	Biological Process: telomere maintenance (GO:0000723);; Molecular Function: DNA helicase activity (GO:0003678);; Molecular Function: ATP binding (GO:0005524);; Biological Process: DNA repair (GO:0006281);; Biological Process: DNA recombination (GO:0006310);; Molecular Function: cysteine-type peptidase activity (GO:0008234);; Molecular Function: ADP binding (GO:0043531);;	K15078|6.9e-73|tcc:18614561|K15078 structure-specific endonuclease subunit SLX1 [EC:3.6.1.-] | (RefSeq) putative disease resistance protein RGA3	--	[T]	Signal transduction mechanisms	NB-ARC domain	Putative disease resistance protein At3g14460 OS=Arabidopsis thaliana OX=3702 GN=At3g14460 PE=3 SV=1	T	Signal transduction mechanisms	NB-ARC domain containing protein expressed [Zea mays]	biological process: metabolic process (GO:0008152);; biological process: cellular process (GO:0009987);; biological process: biological regulation (GO:0065007);; molecular function: catalytic activity (GO:0003824);; molecular function: binding (GO:0005488);; biological process: response to stimulus (GO:0050896)
Zm00001eb015500	Zm00001eb015500	0	0	0	0	0	0	0.743525	52	0.58495	50	0.643557	47	3.48385e-10	-8.1433	down	--	--	Molecular Function: DNA binding (GO:0003677);; Cellular Component: nucleus (GO:0005634);;	K14292|2.7e-07|cann:107850838|K14292 trimethylguanosine synthase [EC:2.1.1.-] | (RefSeq) uncharacterized LOC107850838	RNA transport (ko03013)	--	--	Homeodomain	WUSCHEL-related homeobox 6 OS=Oryza sativa subsp. japonica OX=39947 GN=WOX6 PE=2 SV=1	K	Transcription	WUSCHEL-related homeobox 6 [Zea mays]	molecular function: binding (GO:0005488);; cellular component: intracellular (GO:0005622);; cellular component: cellular anatomical entity (GO:0110165)
Zm00001eb015550	Zm00001eb015550	8.02188	523	8.24545	542	7.80437	429	20.7527	1186	19.6021	1384	23.9435	1481	5.72453e-56	-1.50749	down	[O]	Posttranslational modification, protein turnover, chaperones	Molecular Function: molecular_function (GO:0003674);; Molecular Function: catalytic activity (GO:0003824);; Cellular Component: cellular_component (GO:0005575);; Cellular Component: intracellular (GO:0005622);; Cellular Component: obsolete cell (GO:0005623);; Cellular Component: cytoplasm (GO:0005737);; Biological Process: biological_process (GO:0008150);; Biological Process: metabolic process (G…	K03671|4.1e-10|ppp:112286750|K03671 thioredoxin 1 | (RefSeq) thioredoxin F-type, chloroplastic-like	--	[O]	Posttranslational modification, protein turnover, chaperones	Thioredoxin	Thioredoxin-like 1-2, chloroplastic OS=Oryza sativa subsp. japonica OX=39947 GN=Os03g0326500 PE=2 SV=1	O	Posttranslational modification, protein turnover, chaperones	putative thioredoxin superfamily protein [Zea mays]	molecular function: catalytic activity (GO:0003824);; cellular component: intracellular (GO:0005622);; cellular component: cellular anatomical entity (GO:0110165);; biological process: metabolic process (GO:0008152);; biological process: cellular process (GO:0009987);; biological process: biological regulation (GO:0065007)
Zm00001eb015610	Zm00001eb015610	0.031641	4	0.115812	14	0.037264	4	2.03906	203	2.47022	301	2.43686	257	3.79056e-42	-5.17549	down	--	--	--	--	--	--	--	--	--	--	--	uncharacterized protein LOC100384645 [Zea mays]	--
Zm00001eb015630	Zm00001eb015630	1.03066	64	0.730541	46	0.875336	46	2.5389	141	2.46593	167	1.82111	107	1.15041e-07	-1.47214	down	--	--	Molecular Function: DNA binding (GO:0003677);; Cellular Component: nucleus (GO:0005634);; Biological Process: regulation of transcription, DNA-templated (GO:0006355);;	K00521|2.9e-40|cmos:111447866|K00521 ferric-chelate reductase [EC:1.16.1.7] | (RefSeq) ferric reduction oxidase 7, chloroplastic-like	--	--	--	No apical meristem (NAM) protein	NAC transcription factor NAM-2 OS=Hordeum vulgare subsp. vulgare OX=112509 GN=NAM-2 PE=4 SV=1	K	Transcription	NAC transcription factor NAM-2 [Zea mays]	molecular function: binding (GO:0005488);; cellular component: intracellular (GO:0005622);; cellular component: cellular anatomical entity (GO:0110165);; biological process: biological regulation (GO:0065007)
Zm00001eb015700	Zm00001eb015700	0.133721	20	0.12595	19	0.086857	11	0.360137	47	0.525592	81	0.459633	63	2.74537e-06	-1.99705	down	--	--	Molecular Function: RNA binding (GO:0003723);; Molecular Function: metal ion binding (GO:0046872);;	--	--	--	--	RNA recognition motif. (a.k.a. RRM, RBD, or RNP domain)	Zinc finger CCCH domain-containing protein 22 OS=Oryza sativa subsp. japonica OX=39947 GN=Os03g0328900 PE=2 SV=2	A	RNA processing and modification	uncharacterized protein LOC100384253 [Zea mays]	molecular function: binding (GO:0005488)
Zm00001eb015710	Zm00001eb015710	1.05919	107	1.0253	105	0.680317	59	9.24071	832	8.64059	952	8.37607	798	3.00036e-116	-3.32609	down	[Q]	Secondary metabolites biosynthesis, transport and catabolism	Molecular Function: cellulase activity (GO:0008810);; Cellular Component: integral component of membrane (GO:0016021);; Biological Process: cellulose catabolic process (GO:0030245);;	K01179|0.0e+00|zma:100501706|K01179 endoglucanase [EC:3.2.1.4] | (RefSeq) uncharacterized protein LOC100501706	Starch and sucrose metabolism (ko00500)	--	--	Glycosyl hydrolase family 9	Endoglucanase 9 OS=Oryza sativa subsp. japonica OX=39947 GN=GLU1 PE=2 SV=1	G	Carbohydrate transport and metabolism	uncharacterized protein LOC100501706 [Zea mays]	molecular function: catalytic activity (GO:0003824);; cellular component: cellular anatomical entity (GO:0110165);; biological process: metabolic process (GO:0008152);; biological process: cellular process (GO:0009987)
Zm00001eb015770	Zm00001eb015770	0.302143	29	0.548664	48	0.345984	27	1.01529	78	1.48611	137	1.32745	107	3.1319e-07	-1.68864	down	[G]	Carbohydrate transport and metabolism	Cellular Component: cytoplasm (GO:0005737);; Biological Process: glucose catabolic process (GO:0006007);; Molecular Function: manganese ion binding (GO:0030145);; Biological Process: cellular carbohydrate metabolic process (GO:0044262);; Molecular Function: 2,3-bisphosphoglycerate-independent phosphoglycerate mutase activity (GO:0046537);;	K15633|5.7e-269|zma:103634611|K15633 2,3-bisphosphoglycerate-independent phosphoglycerate mutase [EC:5.4.2.12] | (RefSeq) 2,3-bisphosphoglycerate-independent phosphoglycerate mutase isoform X1	Glycolysis / Gluconeogenesis (ko00010);; Glycine, serine and threonine metabolism (ko00260);; Carbon metabolism (ko01200);; Biosynthesis of amino acids (ko01230)	[G]	Carbohydrate transport and metabolism	Metalloenzyme superfamily	2,3-bisphosphoglycerate-independent phosphoglycerate mutase OS=Ricinus communis OX=3988 PE=1 SV=2	G	Carbohydrate transport and metabolism	2,3-bisphosphoglycerate-independent phosphoglycerate mutase isoform X1 [Zea mays]	cellular component: cellular anatomical entity (GO:0110165);; biological process: metabolic process (GO:0008152);; molecular function: binding (GO:0005488);; biological process: cellular process (GO:0009987);; molecular function: catalytic activity (GO:0003824)
Zm00001eb015850	Zm00001eb015850	0.25249	22	0.210554	19	0.239085	14	1.78804	119	1.45364	113	1.58519	106	3.87717e-15	-2.69623	down	--	--	Molecular Function: DNA binding (GO:0003677);;	K22184|5.8e-297|zma:103634614|K22184 bromodomain-containing protein 9 | (RefSeq) uncharacterized protein LOC103634614 isoform X1	--	[R]	General function prediction only	Bromodomain	--	S	Function unknown	uncharacterized protein LOC103634614 isoform X2 [Zea mays]	molecular function: binding (GO:0005488)
Zm00001eb015950	Zm00001eb015950	0.052434	2	0.052119	3	0.05944	2	3.31074	112	2.05121	85	2.4816	89	8.70488e-17	-5.43335	down	--	--	Cellular Component: chloroplast thylakoid lumen (GO:0009543);; Biological Process: photosystem II assembly (GO:0010207);;	K08902|5.1e-85|zma:100282043|K08902 photosystem II Psb27 protein | (RefSeq) photosystem II 11 kD protein	Photosynthesis (ko00195)	--	--	Photosystem II Pbs27	Photosystem II repair protein PSB27-H1, chloroplastic OS=Arabidopsis thaliana OX=3702 GN=PSB27-1 PE=1 SV=1	S	Function unknown	photosystem II 11 kD protein [Zea mays]	cellular component: intracellular (GO:0005622);; cellular component: cellular anatomical entity (GO:0110165);; biological process: cellular process (GO:0009987)
Zm00001eb015970	Zm00001eb015970	1.77094	198	1.21497	155	1.55518	153	2.98529	303	3.59508	445	3.09446	318	3.69215e-11	-1.12836	down	--	--	Biological Process: regulation of defense response to fungus (GO:1900150);;	K10277|8.3e-24|zma:111590857|K10277 lysine-specific demethylase 8 [EC:1.14.11.27] | (RefSeq) uncharacterized protein LOC111590857	--	--	--	Probable zinc-ribbon domain	Protein ENHANCED DISEASE RESISTANCE 4 OS=Arabidopsis thaliana OX=3702 GN=EDR4 PE=1 SV=1	S	Function unknown	uncharacterized protein LOC100383889 [Zea mays]	biological process: biological regulation (GO:0065007)
Zm00001eb015980	Zm00001eb015980	6.31962	206	7.4814	248	4.72487	131	20.3601	594	16.1576	577	17.8756	552	1.72914e-25	-1.64426	down	--	--	Cellular Component: chloroplast (GO:0009507);;	--	--	--	--	--	--	--	--	uncharacterized protein LOC100274759 [Zea mays]	cellular component: intracellular (GO:0005622);; cellular component: cellular anatomical entity (GO:0110165)
Zm00001eb015990	Zm00001eb015990	11.0092	952	9.90343	878	9.57059	707	21.0959	1645	20.0785	1926	20.6874	1731	6.82529e-54	-1.13117	down	--	--	Cellular Component: Golgi apparatus (GO:0005794);; Cellular Component: membrane (GO:0016020);; Cellular Component: integral component of membrane (GO:0016021);;	--	--	[S]	Function unknown	Lung seven transmembrane receptor	--	S	Function unknown	Lung seven transmembrane receptor family protein [Zea mays]	cellular component: intracellular (GO:0005622);; cellular component: cellular anatomical entity (GO:0110165)
Zm00001eb016100	Zm00001eb016100	9.27004	633	8.94435	623	8.05168	469	19.313	1184	17.1829	1289	17.403	1129	1.68849e-36	-1.13337	down	--	--	Molecular Function: DNA-binding transcription factor activity (GO:0003700);; Cellular Component: nucleus (GO:0005634);;	K20557|1.9e-46|atr:18444327|K20557 transcription factor VIP1 | (RefSeq) transcription factor VIP1	MAPK signaling pathway - plant (ko04016)	--	--	bZIP transcription factor	Transcription factor RF2b OS=Oryza sativa subsp. japonica OX=39947 GN=RF2b PE=1 SV=2	K	Transcription	uncharacterized protein LOC100286334 [Zea mays]	molecular function: transcription regulator activity (GO:0140110);; cellular component: intracellular (GO:0005622);; cellular component: cellular anatomical entity (GO:0110165)
Zm00001eb016140	Zm00001eb016140	0.796193	42	1.1405	62	0.825298	38	1.40011	67	6.96644	404	8.31231	417	0.000403665	-2.68342	down	--	--	Cellular Component: nucleus (GO:0005634);; Biological Process: negative regulation of transcription, DNA-templated (GO:0045892);;	--	--	--	--	Transcriptional repressor, ovate	Transcription repressor OFP4 OS=Arabidopsis thaliana OX=3702 GN=OFP4 PE=1 SV=1	S	Function unknown	uncharacterized protein LOC100285514 [Zea mays]	cellular component: intracellular (GO:0005622);; cellular component: cellular anatomical entity (GO:0110165);; biological process: biological regulation (GO:0065007)
Zm00001eb016420	Zm00001eb016420	11.4305	404	11.4844	414	10.7337	324	64.8189	2054	62.416	2420	70.3037	2358	1.88797e-241	-2.64793	down	--	--	--	--	--	--	--	Dormancy/auxin associated protein	Dormancy-associated protein homolog 3 OS=Arabidopsis thaliana OX=3702 GN=At1g56220 PE=1 SV=1	S	Function unknown	uncharacterized protein LOC100191792 [Zea mays]	--
Zm00001eb016750	Zm00001eb016750	4.02768	341	4.99589	429	4.50556	324	40.2326	3048	43.2997	4011	42.4075	3399	0	-3.31744	down	--	--	Molecular Function: zinc ion binding (GO:0008270);; Molecular Function: ligase activity (GO:0016874);;	K10144|1.0e-153|zma:100272854|K10144 RING finger and CHY zinc finger domain-containing protein 1 [EC:2.3.2.27] | (RefSeq) putative RING zinc finger domain superfamily protein	Ubiquitin mediated proteolysis (ko04120)	[R]	General function prediction only	CHY zinc finger	E3 ubiquitin-protein ligase SRFP1 OS=Oryza sativa subsp. japonica OX=39947 GN=SRFP1 PE=1 SV=1	O	Posttranslational modification, protein turnover, chaperones	putative RING zinc finger domain superfamily protein [Zea mays]	molecular function: binding (GO:0005488);; molecular function: catalytic activity (GO:0003824)
Zm00001eb016850	Zm00001eb016850	11.5263	760	12.9751	880	10.6858	600	34.5889	2074	36.6194	2675	37.1774	2346	2.29265e-110	-1.73027	down	[M]	Cell wall/membrane/envelope biogenesis	Molecular Function: UDP-glucose 4-epimerase activity (GO:0003978);; Biological Process: galactose metabolic process (GO:0006012);;	K01784|4.4e-208|zma:542127|K01784 UDP-glucose 4-epimerase [EC:5.1.3.2] | (RefSeq) UDP-glucose-4-epimerase	Galactose metabolism (ko00052);; Amino sugar and nucleotide sugar metabolism (ko00520)	[M]	Cell wall/membrane/envelope biogenesis	GDP-mannose 4,6 dehydratase	UDP-glucose 4-epimerase 1 OS=Oryza sativa subsp. japonica OX=39947 GN=UGE-1 PE=2 SV=1	Q	Secondary metabolites biosynthesis, transport and catabolism	UDP-glucose-4-epimerase [Zea mays]	molecular function: catalytic activity (GO:0003824);; biological process: metabolic process (GO:0008152)
Zm00001eb016870	Zm00001eb016870	1.23459	33	1.32388	36	1.3636	31	8.58846	203	7.71263	223	7.67845	192	4.42446e-27	-2.69222	down	--	--	Biological Process: polysaccharide catabolic process (GO:0000272);; Molecular Function: beta-amylase activity (GO:0016161);; Molecular Function: amylopectin maltohydrolase activity (GO:0102229);;	K01177|1.2e-10|dcr:108210017|K01177 beta-amylase [EC:3.2.1.2] | (RefSeq) beta-amylase 3, chloroplastic	Starch and sucrose metabolism (ko00500)	--	--	Glycosyl hydrolase family 14	Inactive beta-amylase 9 OS=Arabidopsis thaliana OX=3702 GN=BAM9 PE=2 SV=1	G	Carbohydrate transport and metabolism	inactive beta-amylase 9 [Zea mays]	biological process: metabolic process (GO:0008152);; molecular function: catalytic activity (GO:0003824)
Zm00001eb016880	Zm00001eb016880	5.13606	224	5.36362	239	5.51814	205	35.6336	1394	30.1308	1442	32.8697	1361	8.62824e-156	-2.71911	down	--	--	Biological Process: polysaccharide catabolic process (GO:0000272);; Molecular Function: beta-amylase activity (GO:0016161);; Molecular Function: amylopectin maltohydrolase activity (GO:0102229);;	K01177|2.0e-44|zma:100281767|K01177 beta-amylase [EC:3.2.1.2] | (RefSeq) pco104637; beta-amylase	Starch and sucrose metabolism (ko00500)	--	--	Glycosyl hydrolase family 14	Inactive beta-amylase 9 OS=Arabidopsis thaliana OX=3702 GN=BAM9 PE=2 SV=1	G	Carbohydrate transport and metabolism	inactive beta-amylase 9 [Zea mays]	biological process: metabolic process (GO:0008152);; molecular function: catalytic activity (GO:0003824)
Zm00001eb016920	Zm00001eb016920	2.36868	278	2.61554	313	2.35888	236	12.6977	1337	11.0932	1429	11.5664	1289	6.60335e-128	-2.36307	down	[G]	Carbohydrate transport and metabolism	Biological Process: polysaccharide catabolic process (GO:0000272);; Molecular Function: beta-amylase activity (GO:0016161);; Molecular Function: amylopectin maltohydrolase activity (GO:0102229);;	K01177|2.7e-76|zma:100281767|K01177 beta-amylase [EC:3.2.1.2] | (RefSeq) pco104637; beta-amylase	Starch and sucrose metabolism (ko00500)	--	--	Glycosyl hydrolase family 14	Inactive beta-amylase 9 OS=Arabidopsis thaliana OX=3702 GN=BAM9 PE=2 SV=1	G	Carbohydrate transport and metabolism	beta-amylase [Zea mays]	biological process: metabolic process (GO:0008152);; molecular function: catalytic activity (GO:0003824)
Zm00001eb016980	Zm00001eb016980	0.107219	9	0.126255	10	0.088908	6	1.45198	98	1.07299	89	1.70918	122	9.1188e-18	-3.70924	down	[I]	Lipid transport and metabolism	Molecular Function: acyl-CoA oxidase activity (GO:0003997);; Molecular Function: aminoacyl-tRNA ligase activity (GO:0004812);; Molecular Function: fatty acid binding (GO:0005504);; Molecular Function: ATP binding (GO:0005524);; Cellular Component: peroxisome (GO:0005777);; Biological Process: tRNA aminoacylation for protein translation (GO:0006418);; Biological Process: fatty acid beta-oxidation …	K00232|4.8e-265|zma:103652794|K00232 acyl-CoA oxidase [EC:1.3.3.6] | (RefSeq) acyl-coenzyme A oxidase 2, peroxisomal	Fatty acid degradation (ko00071);; beta-Alanine metabolism (ko00410);; alpha-Linolenic acid metabolism (ko00592);; Propanoate metabolism (ko00640);; Biosynthesis of unsaturated fatty acids (ko01040);; Carbon metabolism (ko01200);; Fatty acid metabolism (ko01212);; Peroxisome (ko04146)	[IQ]	Lipid transport and metabolism;; Secondary metabolites biosynthesis, transport and catabolism	Acyl-CoA dehydrogenase, middle domain	Acyl-coenzyme A oxidase 2, peroxisomal OS=Arabidopsis thaliana OX=3702 GN=ACX2 PE=1 SV=2	--	--	Acyl-coenzyme A oxidase 2 peroxisomal [Zea mays]	biological process: metabolic process (GO:0008152);; molecular function: catalytic activity (GO:0003824);; molecular function: binding (GO:0005488);; cellular component: intracellular (GO:0005622);; cellular component: cellular anatomical entity (GO:0110165);; biological process: cellular process (GO:0009987);; biological process: biological regulation (GO:0065007)
Zm00001eb017070	Zm00001eb017070	0.874817	78	0.704433	64	0.823285	63	3.13862	250	3.62358	353	2.77774	234	4.09643e-23	-2.08282	down	[R]	General function prediction only	Cellular Component: endoplasmic reticulum (GO:0005783);; Cellular Component: integral component of membrane (GO:0016021);; Molecular Function: ketoreductase activity (GO:0045703);;	K10251|4.7e-176|zma:103634953|K10251 17beta-estradiol 17-dehydrogenase / very-long-chain 3-oxoacyl-CoA reductase [EC:1.1.1.62 1.1.1.330] | (RefSeq) very-long-chain 3-oxoacyl-CoA reductase-like protein At1g24470	Fatty acid elongation (ko00062);; Biosynthesis of unsaturated fatty acids (ko01040);; Fatty acid metabolism (ko01212)	--	--	short chain dehydrogenase	Very-long-chain 3-oxoacyl-CoA reductase-like protein At1g24470 OS=Arabidopsis thaliana OX=3702 GN=KCR2 PE=2 SV=1	Q	Secondary metabolites biosynthesis, transport and catabolism	Very-long-chain 3-oxoacyl-CoA reductase-like protein [Zea mays]	cellular component: intracellular (GO:0005622);; cellular component: cellular anatomical entity (GO:0110165);; biological process: metabolic process (GO:0008152);; molecular function: catalytic activity (GO:0003824)
Zm00001eb017260	Zm00001eb017260	12.9009	802	11.2691	715	13.0603	692	23.9623	1337	26.2949	1795	27.0597	1598	4.73425e-41	-1.155	down	[C]	Energy production and conversion	Molecular Function: hydrolase activity (GO:0016787);;	K01097|2.5e-15|atr:18432282|K01097 N-acylneuraminate-9-phosphatase [EC:3.1.3.29] | (RefSeq) N-acylneuraminate-9-phosphatase isoform X1	Amino sugar and nucleotide sugar metabolism (ko00520)	[R]	General function prediction only	Haloacid dehalogenase-like hydrolase	--	S	Function unknown	rhythmically expressed protein [Zea mays]	molecular function: catalytic activity (GO:0003824)
Zm00001eb017350	Zm00001eb017350	0.407866	25	0.177721	12	0.161755	9	4.1286	225	3.56844	238	4.16793	241	5.83141e-39	-4.01312	down	[Q]	Secondary metabolites biosynthesis, transport and catabolism	Molecular Function: metal ion binding (GO:0046872);; Molecular Function: dioxygenase activity (GO:0051213);;	K05658|1.2e-46|cpep:111781709|K05658 ATP-binding cassette, subfamily B (MDR/TAP), member 1 [EC:7.6.2.2] | (RefSeq) uncharacterized protein LOC111781709	ABC transporters (ko02010)	[QR]	Secondary metabolites biosynthesis, transport and catabolism;; General function prediction only	2OG-Fe(II) oxygenase superfamily	2-oxoglutarate-dependent dioxygenase 11 OS=Oryza sativa subsp. japonica OX=39947 GN=2ODD11 PE=1 SV=1	C	Energy production and conversion	Protein SRG1 [Zea mays]	molecular function: binding (GO:0005488);; biological process: metabolic process (GO:0008152);; molecular function: catalytic activity (GO:0003824)
Zm00001eb017630	Zm00001eb017630	0.635563	35	0.713382	40	0.612723	29	7.08862	342	6.41588	378	5.87397	300	1.20058e-52	-3.36117	down	--	--	Molecular Function: double-stranded DNA binding (GO:0003690);; Biological Process: regulation of transcription, DNA-templated (GO:0006355);; Cellular Component: chloroplast (GO:0009507);; Biological Process: chloroplast organization (GO:0009658);; Biological Process: developmental process (GO:0032502);;	K15032|5.2e-158|zma:103635234|K15032 mTERF domain-containing protein, mitochondrial | (RefSeq) transcription termination factor MTEF1, chloroplastic	--	[KR]	Transcription;; General function prediction only	mTERF	--	K	Transcription	transcription termination factor MTEF1, chloroplastic [Zea mays]	molecular function: binding (GO:0005488);; biological process: biological regulation (GO:0065007);; cellular component: intracellular (GO:0005622);; cellular component: cellular anatomical entity (GO:0110165);; biological process: cellular process (GO:0009987);; biological process: developmental process (GO:0032502)
Zm00001eb017660	Zm00001eb017660	0.158585	23	0.088423	13	0.024537	3	4.41628	565	5.03208	788	4.75784	644	1.44958e-26	-5.77488	down	--	--	Cellular Component: integral component of membrane (GO:0016021);;	--	--	--	--	--	--	--	--	uncharacterized protein LOC109943422 [Zea mays]	cellular component: cellular anatomical entity (GO:0110165)
Zm00001eb017670	Zm00001eb017670	0.117383	15	0.15484	20	0.05536	6	0.856447	98	0.934005	130	1.05465	127	2.14469e-17	-3.19381	down	--	--	Cellular Component: integral component of membrane (GO:0016021);;	--	--	--	--	--	--	--	--	uncharacterized protein LOC103644664 [Zea mays]	cellular component: cellular anatomical entity (GO:0110165)
Zm00001eb017790	Zm00001eb017790	10.9872	184	8.47086	145	9.8481	130	25.8232	357	23.0071	397	22.1128	351	1.279e-16	-1.3354	down	--	--	--	--	--	--	--	--	--	--	--	hypothetical protein [Zea mays]	--
Zm00001eb017810	Zm00001eb017810	2.79903	272	2.57006	255	3.37956	280	6.03645	526	4.6934	500	5.67015	523	7.1289e-12	-1.00249	down	--	--	Molecular Function: actin binding (GO:0003779);; Biological Process: actin filament organization (GO:0007015);; Biological Process: regulation of stomatal movement (GO:0010119);;	K15277|3.6e-06|gab:108467431|K15277 solute carrier family 35 (adenosine 3'-phospho 5'-phosphosulfate transporter), member B3 | (RefSeq) UDP-galactose/UDP-glucose transporter 4-like isoform X1	--	--	--	Coiled-coil regions of plant-specific actin-binding protein	Stomatal closure-related actin-binding protein 1 OS=Arabidopsis thaliana OX=3702 GN=SCAB1 PE=1 SV=1	S	Function unknown	stomatal closure-related actin-binding protein 1 [Zea mays]	molecular function: binding (GO:0005488);; biological process: cellular process (GO:0009987);; biological process: biological regulation (GO:0065007)
Zm00001eb017920	Zm00001eb017920	52.0829	2756	55.4377	2899	58.1608	2516	125.203	5857	114.232	6476	112.196	5692	1.23039e-134	-1.20508	down	--	--	Molecular Function: peptidyl-prolyl cis-trans isomerase activity (GO:0003755);; Cellular Component: cytosol (GO:0005829);; Biological Process: proteolysis (GO:0006508);; Molecular Function: pyroglutamyl-peptidase activity (GO:0016920);; Biological Process: cell differentiation (GO:0030154);; Biological Process: very long-chain fatty acid biosynthetic process (GO:0042761);; Biological Process: pla…	K01304|4.6e-100|zma:100281916|K01304 pyroglutamyl-peptidase [EC:3.4.19.3] | (RefSeq) pyrrolidone-carboxylate peptidase	--	[O]	Posttranslational modification, protein turnover, chaperones	Pyroglutamyl peptidase	--	O	Posttranslational modification, protein turnover, chaperones	Peptidyl-prolyl cis-trans isomerase PASTICCINO1 [Zea mays]	molecular function: catalytic activity (GO:0003824);; cellular component: cellular anatomical entity (GO:0110165);; biological process: metabolic process (GO:0008152);; biological process: cellular process (GO:0009987);; biological process: developmental process (GO:0032502)
Zm00001eb018040	Zm00001eb018040	1.55909	142	1.197	121	1.50165	130	4.30628	382	4.69325	510	4.57812	427	4.73302e-30	-1.80071	down	[QV]	Secondary metabolites biosynthesis, transport and catabolism;; Defense mechanisms	Molecular Function: monooxygenase activity (GO:0004497);; Molecular Function: iron ion binding (GO:0005506);; Molecular Function: oxidoreductase activity, acting on paired donors, with incorporation or reduction of molecular oxygen (GO:0016705);; Molecular Function: heme binding (GO:0020037);;	K20660|3.0e-252|zma:103635519|K20660 cytochrome P450 family 709 | (RefSeq) cytochrome P450 709B2	--	[QI]	Secondary metabolites biosynthesis, transport and catabolism;; Lipid transport and metabolism	Cytochrome P450	Cytochrome P450 709B2 OS=Arabidopsis thaliana OX=3702 GN=CYP709B2 PE=2 SV=1	--	--	cytochrome P450 709B2 [Zea mays]	biological process: metabolic process (GO:0008152);; molecular function: catalytic activity (GO:0003824);; molecular function: binding (GO:0005488)
Zm00001eb018180	Zm00001eb018180	0.220371	24	0.3748	42	0.283492	27	0.756623	75	0.685414	83	0.433351	45	0.00287948	-1.18995	down	--	--	Molecular Function: hydrolase activity, hydrolyzing O-glycosyl compounds (GO:0004553);; Biological Process: carbohydrate metabolic process (GO:0005975);; Cellular Component: integral component of membrane (GO:0016021);; Cellular Component: anchored component of plasma membrane (GO:0046658);;	K19892|9.6e-200|zma:103635596|K19892 glucan endo-1,3-beta-glucosidase 4 [EC:3.2.1.39] | (RefSeq) glucan endo-1,3-beta-glucosidase 4	Starch and sucrose metabolism (ko00500)	--	--	Glycosyl hydrolases family 17	Glucan endo-1,3-beta-glucosidase 4 OS=Arabidopsis thaliana OX=3702 GN=At3g13560 PE=2 SV=1	G	Carbohydrate transport and metabolism	glucan endo-1,3-beta-glucosidase 4 [Zea mays]	molecular function: catalytic activity (GO:0003824);; biological process: metabolic process (GO:0008152);; cellular component: cellular anatomical entity (GO:0110165)
Zm00001eb018270	Zm00001eb018270	0.836763	69	0.856032	72	0.872411	62	1.84539	137	2.0739	188	1.60013	126	1.03509e-06	-1.20663	down	[E]	Amino acid transport and metabolism	Cellular Component: integral component of membrane (GO:0016021);; Molecular Function: transmembrane transporter activity (GO:0022857);;	--	--	[E]	Amino acid transport and metabolism	Amino acid permease	Probable polyamine transporter At3g13620 OS=Arabidopsis thaliana OX=3702 GN=At3g13620 PE=2 SV=1	E	Amino acid transport and metabolism	cationic amino acid transporter [Zea mays]	cellular component: cellular anatomical entity (GO:0110165);; molecular function: transporter activity (GO:0005215)
Zm00001eb018410	Zm00001eb018410	3.49562	334	3.80352	348	2.40187	193	50.4864	3602	46.2015	4076	48.7915	3667	1.1091e-108	-3.78	down	--	--	Biological Process: GPI anchor biosynthetic process (GO:0006506);; Cellular Component: integral component of membrane (GO:0016021);; Molecular Function: glucosaminyl-phosphatidylinositol O-acyltransferase activity (GO:0032216);; Biological Process: protein localization to plasma membrane (GO:0072659);;	K05283|3.8e-260|zma:100216561|K05283 glucosaminylphosphatidylinositol acyltransferase [EC:2.3.-.-] | (RefSeq) uncharacterized protein LOC100216561	Glycosylphosphatidylinositol (GPI)-anchor biosynthesis (ko00563)	[S]	Function unknown	GWT1	Uncharacterized protein At4g17910 OS=Arabidopsis thaliana OX=3702 GN=At4g17910 PE=2 SV=2	S	Function unknown	uncharacterized protein LOC100216561 [Zea mays]	biological process: metabolic process (GO:0008152);; biological process: cellular process (GO:0009987);; cellular component: cellular anatomical entity (GO:0110165);; molecular function: catalytic activity (GO:0003824);; biological process: localization (GO:0051179)
Zm00001eb018640	Zm00001eb018640	0.18183	11	0.048972	3	0.138574	8	2.62994	142	2.3026	152	1.78851	102	1.27944e-22	-4.22896	down	[H]	Coenzyme transport and metabolism	Molecular Function: O-methyltransferase activity (GO:0008171);; Molecular Function: S-adenosylmethionine-dependent methyltransferase activity (GO:0008757);; Biological Process: aromatic compound biosynthetic process (GO:0019438);; Biological Process: methylation (GO:0032259);; Molecular Function: protein dimerization activity (GO:0046983);;	K22588|3.1e-87|dosa:Os09t0344500-01|K22588 acetylserotonin O-methyltransferase, plant [EC:2.1.1.4] | (RefSeq) Os09g0344500; Similar to O-methyltransferase ZRP4 (EC 2.1.1.-) (OMT).	Tryptophan metabolism (ko00380)	[R]	General function prediction only	O-methyltransferase domain	5-pentadecatrienyl resorcinol O-methyltransferase OS=Sorghum bicolor OX=4558 GN=OMT3 PE=1 SV=1	S	Function unknown	uncharacterized protein LOC100272836 [Zea mays]	molecular function: catalytic activity (GO:0003824);; biological process: metabolic process (GO:0008152);; biological process: cellular process (GO:0009987);; molecular function: binding (GO:0005488)
Zm00001eb018660	Zm00001eb018660	0.061938	4	0	0	0	0	2.45422	121	4.11032	249	2.19276	115	4.01807e-18	-6.96464	down	[H]	Coenzyme transport and metabolism	Molecular Function: O-methyltransferase activity (GO:0008171);; Biological Process: methylation (GO:0032259);; Molecular Function: protein dimerization activity (GO:0046983);;	K22588|5.9e-62|dosa:Os09t0344500-01|K22588 acetylserotonin O-methyltransferase, plant [EC:2.1.1.4] | (RefSeq) Os09g0344500; Similar to O-methyltransferase ZRP4 (EC 2.1.1.-) (OMT).	Tryptophan metabolism (ko00380)	[R]	General function prediction only	O-methyltransferase domain	5-pentadecatrienyl resorcinol O-methyltransferase OS=Sorghum bicolor OX=4558 GN=OMT3 PE=1 SV=1	S	Function unknown	5-pentadecatrienyl resorcinol O-methyltransferase-like [Zea mays]	molecular function: catalytic activity (GO:0003824);; biological process: metabolic process (GO:0008152);; molecular function: binding (GO:0005488)
Zm00001eb018870	Zm00001eb018870	0.358832	22	0.475598	29	0.357593	19	0.897237	48	0.66178	44	0.910697	52	0.0096423	-1.11948	down	[GER]	Carbohydrate transport and metabolism;; Amino acid transport and metabolism;; General function prediction only	Cellular Component: plasma membrane (GO:0005886);; Cellular Component: integral component of membrane (GO:0016021);; Molecular Function: transmembrane transporter activity (GO:0022857);;	K17500|4.4e-44|nta:107765414|K17500 integrin-linked kinase-associated serine/threonine phosphatase 2C [EC:3.1.3.16] | (RefSeq) WAT1-related protein At3g18200-like	--	--	--	EamA-like transporter family	WAT1-related protein At5g45370 OS=Arabidopsis thaliana OX=3702 GN=At5g45370 PE=2 SV=1	S	Function unknown	uncharacterized protein LOC100193810 [Zea mays]	cellular component: cellular anatomical entity (GO:0110165);; molecular function: transporter activity (GO:0005215)
Zm00001eb019050	Zm00001eb019050	0.673264	90	0.51571	70	0.471661	54	1.10493	130	1.26992	184	1.26479	160	7.9149e-07	-1.21369	down	[I]	Lipid transport and metabolism	Molecular Function: phospholipase D activity (GO:0004630);; Molecular Function: calcium ion binding (GO:0005509);; Cellular Component: plasma membrane (GO:0005886);; Biological Process: phospholipid catabolic process (GO:0009395);; Biological Process: phosphatidylcholine metabolic process (GO:0046470);; Molecular Function: N-acylphosphatidylethanolamine-specific phospholipase D activity (GO:00702…	K01115|0.0e+00|sbi:110432009|K01115 phospholipase D1/2 [EC:3.1.4.4] | (RefSeq) phospholipase D alpha 1-like isoform X1	Glycerophospholipid metabolism (ko00564);; Ether lipid metabolism (ko00565);; Endocytosis (ko04144)	[I]	Lipid transport and metabolism	Phospholipase D C terminal	Phospholipase D alpha 1 OS=Zea mays OX=4577 GN=PLD1 PE=2 SV=1	I	Lipid transport and metabolism	phospholipase D family protein isoform X1 [Zea mays]	molecular function: catalytic activity (GO:0003824);; molecular function: binding (GO:0005488);; cellular component: cellular anatomical entity (GO:0110165);; biological process: metabolic process (GO:0008152);; biological process: cellular process (GO:0009987)
Zm00001eb019240	Zm00001eb019240	11.5719	1284	11.1986	1267	11.4958	1087	37.3504	3718	38.6902	4712	37.6338	3965	8.45972e-250	-1.82945	down	[T]	Signal transduction mechanisms	Molecular Function: protein serine/threonine phosphatase activity (GO:0004722);;	K17500|3.2e-147|dosa:Os09t0459600-01|K17500 integrin-linked kinase-associated serine/threonine phosphatase 2C [EC:3.1.3.16] | (RefSeq) Os09g0459600; Similar to Calmodulin-binding protein phosphatase.	--	[T]	Signal transduction mechanisms	Protein phosphatase 2C	Probable protein phosphatase 2C 12 OS=Arabidopsis thaliana OX=3702 GN=At1g47380 PE=2 SV=1	T	Signal transduction mechanisms	putative protein phosphatase 2C family protein [Zea mays]	biological process: metabolic process (GO:0008152);; biological process: cellular process (GO:0009987);; molecular function: catalytic activity (GO:0003824)
Zm00001eb019390	Zm00001eb019390	0.239399	18	0.190875	15	0.205527	13	1.50504	90	1.76372	128	1.80539	114	3.60574e-16	-2.9118	down	--	--	Molecular Function: ubiquitin-protein transferase activity (GO:0004842);; Biological Process: SCF-dependent proteasomal ubiquitin-dependent protein catabolic process (GO:0031146);;	--	--	--	--	F-box domain	F-box only protein 13 OS=Arabidopsis thaliana OX=3702 GN=FBX13 PE=2 SV=2	S	Function unknown	uncharacterized protein LOC100382595 [Zea mays]	molecular function: catalytic activity (GO:0003824);; biological process: metabolic process (GO:0008152);; biological process: cellular process (GO:0009987)
Zm00001eb019570	Zm00001eb019570	1.15993	75	0.532193	35	0.887801	49	2.10979	122	1.86277	131	2.42354	148	3.48858e-06	-1.40066	down	--	--	--	--	--	--	--	--	--	--	--	--	--
Zm00001eb019650	Zm00001eb019650	1.74794	120	1.41218	99	1.57322	92	11.425	701	11.3431	851	12.4988	811	7.11505e-105	-2.98976	down	[S]	Function unknown	Molecular Function: peptidase activity (GO:0008233);;	--	--	[O]	Posttranslational modification, protein turnover, chaperones	ATP-dependent protease La (LON) substrate-binding domain	--	O	Posttranslational modification, protein turnover, chaperones	uncharacterized protein LOC100217250 [Zea mays]	molecular function: catalytic activity (GO:0003824)
Zm00001eb019680	Zm00001eb019680	25.7306	1552	25.8999	1593	27.5469	1417	56.7032	3070	58.029	3844	59.445	3406	3.29032e-106	-1.2372	down	--	--	Molecular Function: kinase activity (GO:0016301);;	K11093|1.8e-66|apro:F751_6754|K11093 U1 small nuclear ribonucleoprotein 70kDa | (RefSeq) MOB kinase activator-like 1	Spliceosome (ko03040)	[D]	Cell cycle control, cell division, chromosome partitioning	Mob1/phocein family	MOB kinase activator-like 1A OS=Medicago sativa subsp. falcata OX=3878 GN=MOB1-A PE=2 SV=2	D	Cell cycle control, cell division, chromosome partitioning	uncharacterized protein LOC100384341 [Zea mays]	molecular function: catalytic activity (GO:0003824)
Zm00001eb019830	Zm00001eb019830	1.68208	64	2.028	79	1.67036	54	3.33062	113	2.96223	123	4.11471	148	0.000101512	-1.03695	down	--	--	Molecular Function: calcium ion binding (GO:0005509);;	--	--	--	--	EF hand	--	T	Signal transduction mechanisms	uncharacterized protein LOC100191804 [Zea mays]	molecular function: binding (GO:0005488)
Zm00001eb019930	Zm00001eb019930	8.03648	450	9.39893	537	8.50882	406	18.0218	905	18.1393	1115	19.4918	1036	4.02752e-34	-1.19801	down	--	--	Biological Process: regulation of gene expression (GO:0010468);;	--	--	--	--	Lateral organ boundaries (LOB) domain	LOB domain-containing protein 41 OS=Arabidopsis thaliana OX=3702 GN=LBD41 PE=2 SV=1	S	Function unknown	uncharacterized protein LOC100275184 [Zea mays]	biological process: biological regulation (GO:0065007)
Zm00001eb020100	Zm00001eb020100	0.022369	3	0	0	0.024145	2	3.00156	215	2.31204	203	2.4046	184	1.29721e-23	-6.98202	down	--	--	Molecular Function: iron ion binding (GO:0005506);; Cellular Component: membrane (GO:0016020);; Cellular Component: integral component of membrane (GO:0016021);; Molecular Function: oxidoreductase activity, acting on paired donors, with incorporation or reduction of molecular oxygen, NAD(P)H as one donor, and incorporation of one atom of oxygen (GO:0016709);; Molecular Function: heme binding (GO:…	K20619|8.0e-87|obr:102722413|K20619 cytochrome P450 family 78 subfamily A | (RefSeq) cytochrome P450 78A5-like	--	[Q]	Secondary metabolites biosynthesis, transport and catabolism	Cytochrome P450	Cytochrome P450 78A5 OS=Arabidopsis thaliana OX=3702 GN=CYP78A5 PE=2 SV=1	Q	Secondary metabolites biosynthesis, transport and catabolism	cytochrome P450 78A5 [Zea mays]	molecular function: binding (GO:0005488);; cellular component: cellular anatomical entity (GO:0110165);; biological process: metabolic process (GO:0008152);; molecular function: catalytic activity (GO:0003824)
Zm00001eb020330	Zm00001eb020330	26.4283	3828	25.6641	3797	23.6599	2931	104.67	13775	103.233	16726	105.424	14723	0	-2.16583	down	[O]	Posttranslational modification, protein turnover, chaperones	Molecular Function: ATP binding (GO:0005524);; Cellular Component: cytoplasm (GO:0005737);; Biological Process: response to heat (GO:0009408);; Biological Process: protein refolding (GO:0042026);;	K03695|0.0e+00|zma:103636567|K03695 ATP-dependent Clp protease ATP-binding subunit ClpB | (RefSeq) chaperone protein ClpB2, chloroplastic-like	--	[O]	Posttranslational modification, protein turnover, chaperones	AAA domain (Cdc48 subfamily)	Chaperone protein ClpB2, chloroplastic OS=Oryza sativa subsp. japonica OX=39947 GN=CLPB2 PE=2 SV=1	O	Posttranslational modification, protein turnover, chaperones	chaperone protein ClpB2, chloroplastic-like [Zea mays]	molecular function: binding (GO:0005488);; cellular component: cellular anatomical entity (GO:0110165);; biological process: response to stimulus (GO:0050896);; biological process: cellular process (GO:0009987)
Zm00001eb020580	Zm00001eb020580	7.64741	781	8.1324	847	8.12809	708	41.6406	3815	22.625	2536	21.0212	2039	1.20416e-08	-1.92871	down	--	--	--	--	--	--	--	--	--	--	--	LOW QUALITY PROTEIN: hypothetical protein TorRG33x02_136430 [Trema orientale]	--
Zm00001eb020600	Zm00001eb020600	1.37435	66	1.00286	49	1.02401	42	3.17394	135	4.02442	210	3.87607	175	2.31527e-12	-1.78754	down	--	--	Molecular Function: molecular_function (GO:0003674);; Molecular Function: enzyme inhibitor activity (GO:0004857);; Cellular Component: cellular_component (GO:0005575);; Cellular Component: cell wall (GO:0005618);; Cellular Component: intracellular (GO:0005622);; Cellular Component: obsolete cell (GO:0005623);; Cellular Component: cytoplasm (GO:0005737);; Cellular Component: Golgi apparatus (GO:00…	K01188|3.9e-29|sita:101778196|K01188 beta-glucosidase [EC:3.2.1.21] | (RefSeq) beta-glucosidase 12	Cyanoamino acid metabolism (ko00460);; Starch and sucrose metabolism (ko00500);; Phenylpropanoid biosynthesis (ko00940)	[R]	General function prediction only	Leucine rich repeat N-terminal domain	Tyrosine-sulfated glycopeptide receptor 1 OS=Arabidopsis thaliana OX=3702 GN=PSY1R PE=1 SV=1	S	Function unknown	polygalacturonase inhibitor 1 precursor [Zea mays]	biological process: biological regulation (GO:0065007);; molecular function: molecular function regulator (GO:0098772);; cellular component: cellular anatomical entity (GO:0110165);; cellular component: intracellular (GO:0005622)
Zm00001eb020730	Zm00001eb020730	0.194514	7	0.102483	4	0.245853	8	13.9437	443	14.6674	567	14.6874	495	1.12622e-68	-6.36684	down	--	--	--	--	--	--	--	--	--	S	Function unknown	uncharacterized protein LOC103636817 [Zea mays]	--
Zm00001eb021010	Zm00001eb021010	8.83255	203	8.13037	191	10.3291	203	25.6861	530	23.0509	582	22.1109	483	2.43833e-25	-1.47541	down	--	--	Cellular Component: plasma membrane (GO:0005886);;	--	--	--	--	Cysteine-rich TM module stress tolerance	--	--	--	uncharacterized protein LOC100193326 [Zea mays]	cellular component: cellular anatomical entity (GO:0110165)
Zm00001eb021020	Zm00001eb021020	13.3186	2390	13.586	2486	13.2755	2030	51.705	8325	50.431	9934	49.8368	8493	0	-2.01762	down	[F]	Nucleotide transport and metabolism	Molecular Function: iron ion binding (GO:0005506);; Molecular Function: electron transfer activity (GO:0009055);; Molecular Function: 2 iron, 2 sulfur cluster binding (GO:0051537);; Molecular Function: FAD binding (GO:0071949);;	K00106|0.0e+00|zma:100384368|K00106 xanthine dehydrogenase/oxidase [EC:1.17.1.4 1.17.3.2] | (RefSeq) xanthine dehydrogenase	Purine metabolism (ko00230);; Caffeine metabolism (ko00232);; Peroxisome (ko04146)	[F]	Nucleotide transport and metabolism	Molybdopterin-binding domain of aldehyde dehydrogenase	Xanthine dehydrogenase OS=Oryza sativa subsp. japonica OX=39947 GN=XDH PE=2 SV=1	F	Nucleotide transport and metabolism	xanthine dehydrogenase [Zea mays]	molecular function: binding (GO:0005488);; biological process: metabolic process (GO:0008152);; molecular function: catalytic activity (GO:0003824)
Zm00001eb021050	Zm00001eb021050	56.9995	1535	52.3627	1438	48.8229	1121	124.722	3015	103.444	3059	108.061	2765	7.71613e-61	-1.18448	down	--	--	--	--	--	--	--	--	--	--	--	--	--
Zm00001eb021220	Zm00001eb021220	2.41965	160	2.91764	182	3.17248	168	8.27786	470	9.07243	631	9.09228	541	7.55079e-35	-1.74136	down	--	--	Molecular Function: metal ion binding (GO:0046872);;	--	--	[S]	Function unknown	HIT zinc finger	--	S	Function unknown	zinc finger HIT domain-containing protein 2 [Zea mays]	molecular function: binding (GO:0005488)
Zm00001eb021510	Zm00001eb021510	5.91708	904	5.53331	864	5.22915	683	15.3208	2100	16.444	2762	16.1674	2349	3.29935e-117	-1.62037	down	[I]	Lipid transport and metabolism	Molecular Function: phospholipase D activity (GO:0004630);; Cellular Component: plasma membrane (GO:0005886);; Biological Process: phospholipid catabolic process (GO:0009395);;	K01115|0.0e+00|zma:100501678|K01115 phospholipase D1/2 [EC:3.1.4.4] | (RefSeq) uncharacterized protein LOC100501678	Glycerophospholipid metabolism (ko00564);; Ether lipid metabolism (ko00565);; Endocytosis (ko04144)	[I]	Lipid transport and metabolism	Phospholipase D C terminal	Phospholipase D beta 1 OS=Arabidopsis thaliana OX=3702 GN=PLDBETA1 PE=1 SV=4	I	Lipid transport and metabolism	uncharacterized protein LOC100501678 [Zea mays]	molecular function: catalytic activity (GO:0003824);; cellular component: cellular anatomical entity (GO:0110165);; biological process: metabolic process (GO:0008152);; biological process: cellular process (GO:0009987)
Zm00001eb021670	Zm00001eb021670	3.104	91	3.85952	115	3.12149	78	13.2766	349	12.6383	406	14.7126	409	6.94813e-34	-2.10482	down	--	--	Molecular Function: DNA binding (GO:0003677);; Molecular Function: DNA-directed DNA polymerase activity (GO:0003887);; Cellular Component: cytoplasm (GO:0005737);; Biological Process: DNA-dependent DNA replication (GO:0006261);; Molecular Function: 5'-3' exonuclease activity (GO:0008409);; Cellular Component: integral component of membrane (GO:0016021);;	K10575|1.2e-12|jre:109002635|K10575 ubiquitin-conjugating enzyme E2 G1 [EC:2.3.2.23] | (RefSeq) ubiquitin-conjugating enzyme E2 7	Ubiquitin mediated proteolysis (ko04120);; Protein processing in endoplasmic reticulum (ko04141)	[O]	Posttranslational modification, protein turnover, chaperones	--	Ubiquitin-conjugating enzyme E2 13 OS=Arabidopsis thaliana OX=3702 GN=UBC13 PE=2 SV=1	K	Transcription	ubiquitin carrier protein 7 [Zea mays]	molecular function: binding (GO:0005488);; biological process: metabolic process (GO:0008152);; biological process: cellular process (GO:0009987);; molecular function: catalytic activity (GO:0003824);; cellular component: cellular anatomical entity (GO:0110165)
Zm00001eb021690	Zm00001eb021690	0.354509	15	0.360118	16	0.522586	19	1.22504	46	1.12907	52	1.9167	76	3.38514e-05	-1.8563	down	[O]	Posttranslational modification, protein turnover, chaperones	Molecular Function: glutathione transferase activity (GO:0004364);; Cellular Component: cytoplasm (GO:0005737);; Biological Process: glutathione metabolic process (GO:0006749);;	K00799|1.5e-112|zma:541848|K00799 glutathione S-transferase [EC:2.5.1.18] | (RefSeq) GST39; glutathione transferase39	Glutathione metabolism (ko00480)	[O]	Posttranslational modification, protein turnover, chaperones	Glutathione S-transferase, N-terminal domain	Probable glutathione S-transferase GSTU6 OS=Oryza sativa subsp. japonica OX=39947 GN=GSTU6 PE=2 SV=2	O	Posttranslational modification, protein turnover, chaperones	glutathione transferase39 [Zea mays]	molecular function: catalytic activity (GO:0003824);; cellular component: cellular anatomical entity (GO:0110165);; biological process: metabolic process (GO:0008152);; biological process: cellular process (GO:0009987)
Zm00001eb021840	Zm00001eb021840	0.813067	66	0.905106	72	0.585847	37	1.52739	108	1.24171	108	1.67979	128	0.000276054	-1.06342	down	[T]	Signal transduction mechanisms	Molecular Function: protein kinase activity (GO:0004672);; Molecular Function: ATP binding (GO:0005524);; Cellular Component: integral component of membrane (GO:0016021);;	K01180|1.0e-72|cmax:111487562|K01180 endo-1,3(4)-beta-glucanase [EC:3.2.1.6] | (RefSeq) uncharacterized protein LOC111487562	--	[T]	Signal transduction mechanisms	Protein tyrosine and serine/threonine kinase	Probable serine/threonine-protein kinase At1g01540 OS=Arabidopsis thaliana OX=3702 GN=At1g01540 PE=1 SV=2	T	Signal transduction mechanisms	uncharacterized protein LOC100384693 isoform X1 [Zea mays]	biological process: metabolic process (GO:0008152);; biological process: cellular process (GO:0009987);; molecular function: catalytic activity (GO:0003824);; molecular function: binding (GO:0005488);; cellular component: cellular anatomical entity (GO:0110165)
Zm00001eb022410	Zm00001eb022410	10.3787	664	10.4071	672	11.2084	597	35.8123	2227	35.3484	2564	37.0715	2310	4.78838e-175	-1.94028	down	--	--	Cellular Component: extracellular region (GO:0005576);;	--	--	--	--	--	Expansin-like A2 OS=Oryza sativa subsp. japonica OX=39947 GN=EXLA2 PE=2 SV=1	S	Function unknown	expansin-like 3 precursor [Zea mays]	cellular component: cellular anatomical entity (GO:0110165)
Zm00001eb022610	Zm00001eb022610	0.855372	18	1.28502	27	0.578849	11	4.1267	76	3.53796	80	3.77897	74	7.79912e-08	-2.12221	down	--	--	--	--	--	--	--	--	--	--	--	hypothetical protein ZEAMMB73_Zm00001d045745 [Zea mays]	--
Zm00001eb022920	Zm00001eb022920	0.480709	38	0.380621	31	0.80602	54	2.09153	147	1.81559	156	1.6552	123	1.4451e-09	-1.83317	down	--	--	Molecular Function: ubiquitin-protein transferase activity (GO:0004842);;	K09553|8.0e-19|ats:109737212|K09553 stress-induced-phosphoprotein 1 | (RefSeq) LOC109737212; hsp70-Hsp90 organizing protein 1-like	--	--	--	U-box domain	U-box domain-containing protein 36 OS=Arabidopsis thaliana OX=3702 GN=PUB36 PE=2 SV=2	--	--	U-box domain-containing protein 36 isoform X1 [Zea mays]	molecular function: catalytic activity (GO:0003824)
Zm00001eb022980	Zm00001eb022980	25.226	2064	24.8922	2077	25.3203	1766	212.129	15575	190.406	17105	193.523	15039	0	-3.08016	down	[E]	Amino acid transport and metabolism	Molecular Function: proline dehydrogenase activity (GO:0004657);; Cellular Component: mitochondrion (GO:0005739);; Biological Process: proline catabolic process to glutamate (GO:0010133);; Molecular Function: FAD binding (GO:0071949);;	K00318|1.2e-267|zma:100281186|K00318 proline dehydrogenase [EC:1.5.5.2] | (RefSeq) proline oxidase	Arginine and proline metabolism (ko00330)	[E]	Amino acid transport and metabolism	Proline dehydrogenase	Proline dehydrogenase 2, mitochondrial OS=Arabidopsis thaliana OX=3702 GN=POX2 PE=2 SV=1	E	Amino acid transport and metabolism	proline oxidase [Zea mays]	biological process: metabolic process (GO:0008152);; molecular function: catalytic activity (GO:0003824);; cellular component: intracellular (GO:0005622);; cellular component: cellular anatomical entity (GO:0110165);; biological process: cellular process (GO:0009987);; molecular function: binding (GO:0005488)
Zm00001eb023070	Zm00001eb023070	3.62981	125	3.53916	124	3.23692	95	14.4979	447	15.1317	571	15.4153	503	9.73736e-50	-2.20927	down	--	--	--	K11855|1.5e-15|bvg:104906049|K11855 ubiquitin carboxyl-terminal hydrolase 36/42 [EC:3.4.19.12] | (RefSeq) ubiquitin carboxyl-terminal hydrolase 36	--	--	--	Hydrophobic seed protein	14 kDa proline-rich protein DC2.15 OS=Daucus carota OX=4039 PE=2 SV=1	S	Function unknown	cortical cell-delineating protein precursor [Zea mays]	--
Zm00001eb023160	Zm00001eb023160	9.94691	621	9.55312	608	11.555	615	35.9894	2015	34.101	2335	31.9254	1891	2.34324e-102	-1.8155	down	--	--	Molecular Function: DNA binding (GO:0003677);; Cellular Component: nucleus (GO:0005634);;	K08869|4.2e-24|cre:CHLREDRAFT_165812|K08869 aarF domain-containing kinase | (RefSeq) predicted protein	--	--	--	Myb-like DNA-binding domain	Transcription factor MYBS3 OS=Oryza sativa subsp. japonica OX=39947 GN=MYBS3 PE=2 SV=1	K	Transcription	uncharacterized protein LOC100383177 [Zea mays]	molecular function: binding (GO:0005488);; cellular component: intracellular (GO:0005622);; cellular component: cellular anatomical entity (GO:0110165)
Zm00001eb023210	Zm00001eb023210	0.411757	20	0.431769	22	0.219293	9	3.11102	134	2.5872	137	2.40473	110	9.67281e-18	-2.98398	down	--	--	--	--	--	--	--	--	--	--	--	--	--
Zm00001eb024870	Zm00001eb024870	0.831192	54	0.878963	59	0.419875	26	1.50094	92	1.37834	101	1.96337	123	7.42996e-05	-1.27563	down	[M]	Cell wall/membrane/envelope biogenesis	Molecular Function: oxidoreductase activity (GO:0016491);; Molecular Function: oxidoreductase activity, acting on the CH-OH group of donors, NAD or NADP as acceptor (GO:0016616);;	K09753|7.3e-39|ppp:112284670|K09753 cinnamoyl-CoA reductase [EC:1.2.1.44] | (RefSeq) cinnamoyl-CoA reductase 1-like	Phenylpropanoid biosynthesis (ko00940)	[V]	Defense mechanisms	NAD dependent epimerase/dehydratase family	Cinnamoyl-CoA reductase-like SNL6 OS=Oryza sativa subsp. japonica OX=39947 GN=SNL6 PE=3 SV=1	V	Defense mechanisms	dihydroflavonol-4-reductase [Zea mays]	molecular function: catalytic activity (GO:0003824);; biological process: metabolic process (GO:0008152)
Zm00001eb024920	Zm00001eb024920	2.84021	203	2.36511	182	2.95493	178	7.33316	471	7.25647	580	7.26104	498	6.33851e-29	-1.51915	down	--	--	Biological Process: endosperm development (GO:0009960);; Biological Process: regulation of seed growth (GO:0080113);;	--	--	--	--	VQ motif	Protein HAIKU1 OS=Arabidopsis thaliana OX=3702 GN=IKU1 PE=1 SV=1	S	Function unknown	uncharacterized protein LOC100272484 [Zea mays]	biological process: reproduction (GO:0000003);; biological process: reproductive process (GO:0022414);; biological process: developmental process (GO:0032502);; biological process: biological regulation (GO:0065007)
Zm00001eb025040	Zm00001eb025040	33.8225	4249	33.6883	4308	31.9776	3442	68.7056	7554	62.554	8672	64.5509	7689	1.41005e-173	-1.06195	down	--	--	Molecular Function: NAD+ ADP-ribosyltransferase activity (GO:0003950);;	--	--	--	--	RCD1-SRO-TAF4 (RST) plant domain	Probable inactive poly [ADP-ribose] polymerase SRO1 OS=Arabidopsis thaliana OX=3702 GN=SRO1 PE=1 SV=2	S	Function unknown	probable inactive poly [ADP-ribose] polymerase SRO1 isoform X1 [Zea mays]	molecular function: catalytic activity (GO:0003824)
Zm00001eb025400	Zm00001eb025400	4.10764	529	4.13584	543	2.78739	305	9.36384	1082	10.207	1427	10.7925	1319	4.05869e-38	-1.55247	down	[E]	Amino acid transport and metabolism	Molecular Function: peptide:proton symporter activity (GO:0015333);; Cellular Component: integral component of membrane (GO:0016021);; Molecular Function: oligopeptide transmembrane transporter activity (GO:0035673);; Molecular Function: peptide transmembrane transporter activity (GO:1904680);;	K14638|0.0e+00|zma:100281619|K14638 solute carrier family 15 (peptide/histidine transporter), member 3/4 | (RefSeq) peptide transporter PTR2	--	[E]	Amino acid transport and metabolism	POT family	Protein NRT1/ PTR FAMILY 8.3 OS=Arabidopsis thaliana OX=3702 GN=NPF8.3 PE=1 SV=1	E	Amino acid transport and metabolism	peptide transporter PTR2 [Zea mays]	biological process: cellular process (GO:0009987);; biological process: localization (GO:0051179);; molecular function: transporter activity (GO:0005215);; cellular component: cellular anatomical entity (GO:0110165)
Zm00001eb025720	Zm00001eb025720	0.042941	4	0.036241	4	0.025447	2	1.07913	89	1.24203	125	1.37451	120	3.06501e-20	-5.12629	down	--		Molecular Function: protein serine/threonine kinase activity (GO:0004674);; Molecular Function: ATP binding (GO:0005524);; Cellular Component: integral component of membrane (GO:0016021);;	K24104|3.1e-69|thj:104799061|K24104 GPN-loop GTPase | (RefSeq) LOW QUALITY PROTEIN: uncharacterized protein LOC104799061	--	--	--	Protein tyrosine and serine/threonine kinase	Cysteine-rich receptor-like protein kinase 10 OS=Arabidopsis thaliana OX=3702 GN=CRK10 PE=1 SV=3	T	Signal transduction mechanisms	cysteine-rich receptor-like protein kinase 10 isoform X1 [Zea mays]	biological process: metabolic process (GO:0008152);; biological process: cellular process (GO:0009987);; molecular function: catalytic activity (GO:0003824);; molecular function: binding (GO:0005488);; cellular component: cellular anatomical entity (GO:0110165)
Zm00001eb025740	Zm00001eb025740	6.3254	447	5.49197	396	6.72947	405	23.3661	1480	23.3504	1810	25.9522	1740	7.51734e-113	-2.06983	down	--	--	Molecular Function: transferase activity, transferring acyl groups other than amino-acyl groups (GO:0016747);;	K19861|1.2e-101|dosa:Os10t0195600-01|K19861 benzyl alcohol O-benzoyltransferase [EC:2.3.1.196 2.3.1.232] | (RefSeq) Os10g0195600; Transferase family protein.	--	--	--	Transferase family	Acyl transferase 1 OS=Oryza sativa subsp. japonica OX=39947 GN=AT1 PE=2 SV=1	S	Function unknown	uncharacterized protein LOC100381444 [Zea mays]	molecular function: catalytic activity (GO:0003824)
Zm00001eb025780	Zm00001eb025780	0.24244	14	0.595666	34	0.241095	12	1.03575	52	1.6491	101	0.738044	39	0.000350357	-1.73508	down	[I]	Lipid transport and metabolism	Cellular Component: membrane (GO:0016020);; Molecular Function: lipase activity (GO:0016298);;	K01054|5.4e-65|zma:100216883|K01054 acylglycerol lipase [EC:3.1.1.23] | (RefSeq) monoglyceride lipase	Glycerolipid metabolism (ko00561)	[I]	Lipid transport and metabolism	Serine aminopeptidase, S33	--	I	Lipid transport and metabolism	monoglyceride lipase [Zea mays]	cellular component: cellular anatomical entity (GO:0110165);; molecular function: catalytic activity (GO:0003824)
Zm00001eb026220	Zm00001eb026220	0.705613	28	1.10259	45	0.856684	29	2.7454	97	2.34808	102	2.49732	94	8.31183e-07	-1.59306	down	--	--	--	--	--	--	--	--	--	--	--	uncharacterized protein LOC100502383 [Zea mays]	--
Zm00001eb026860	Zm00001eb026860	1.00439	34	0.775201	27	1.00416	29	2.10425	64	1.32351	49	2.27196	73	0.00443618	-1.12278	down	--	--	Cellular Component: apoplast (GO:0048046);;	K01870|5.2e-18|csat:104723377|K01870 isoleucyl-tRNA synthetase [EC:6.1.1.5] | (RefSeq) isoleucine--tRNA ligase, chloroplastic/mitochondrial-like	Aminoacyl-tRNA biosynthesis (ko00970)	--	--	Dirigent-like protein	Dirigent protein 11 OS=Arabidopsis thaliana OX=3702 GN=DIR11 PE=2 SV=1	S	Function unknown	disease resistance response protein 206 precursor [Zea mays]	cellular component: cellular anatomical entity (GO:0110165)
Zm00001eb026870	Zm00001eb026870	0	0	0	0	0	0	7.48815	344	7.4138	417	8.17198	398	5.39258e-20	-11.0957	down	--	--	Cellular Component: nucleus (GO:0005634);; Biological Process: hormone-mediated signaling pathway (GO:0009755);; Biological Process: positive regulation of transcription, DNA-templated (GO:0045893);;	K21994|2.0e-122|zma:103638452|K21994 LOB domain-containing protein 18 | (RefSeq) LOB domain-containing protein 30	--	--	--	Lateral organ boundaries (LOB) domain	LOB domain-containing protein 18 OS=Arabidopsis thaliana OX=3702 GN=LBD18 PE=1 SV=2	S	Function unknown	LOB domain-containing protein 30 [Zea mays]	cellular component: intracellular (GO:0005622);; cellular component: cellular anatomical entity (GO:0110165);; biological process: cellular process (GO:0009987);; biological process: signaling (GO:0023052);; biological process: response to stimulus (GO:0050896);; biological process: biological regulation (GO:0065007)
Zm00001eb027020	Zm00001eb027020	0	0	0.113765	4	0.144584	4	4.21153	102	3.7133	109	3.01623	77	4.62347e-17	-5.22714	down	--	--	--	--	--	--	--	--	--	--	--	uncharacterized protein LOC100275276 [Zea mays]	--
Zm00001eb027550	Zm00001eb027550	0.240991	20	0.245593	21	0.395226	28	2.04496	150	1.41406	127	1.28726	100	1.84288e-13	-2.50813	down	[G]	Carbohydrate transport and metabolism	Molecular Function: carbohydrate:proton symporter activity (GO:0005351);; Cellular Component: integral component of plasma membrane (GO:0005887);; Biological Process: glucose import (GO:0046323);;	K08150|1.7e-64|cit:102619380|K08150 MFS transporter, SP family, solute carrier family 2 (myo-inositol transporter), member 13 | (RefSeq) inositol transporter 1 isoform X1	--	[R]	General function prediction only	Sugar (and other) transporter	Probable polyol transporter 6 OS=Arabidopsis thaliana OX=3702 GN=PLT6 PE=2 SV=2	U	Intracellular trafficking, secretion, and vesicular transport	Carbohydrate transporter/ sugar porter [Zea mays]	biological process: cellular process (GO:0009987);; biological process: localization (GO:0051179);; molecular function: transporter activity (GO:0005215);; cellular component: cellular anatomical entity (GO:0110165)
Zm00001eb027840	Zm00001eb027840	10.2968	556	8.01362	442	8.06787	372	17.3237	840	17.7912	1052	18.2853	939	9.50047e-25	-1.11415	down	--	--	--	--	--	--	--	--	--	--	--	hypothetical protein ZEAMMB73_Zm00001d030529 [Zea mays]	--
Zm00001eb028270	Zm00001eb028270	0.14592	3	0.102032	3	0.193394	4	10.0551	179	11.9056	259	11.6481	219	1.29499e-32	-6.09303	down	--	--	--	--	--	--	--	--	--	--	--	hypothetical protein [Zea mays]	--
Zm00001eb028380	Zm00001eb028380	1.91026	164	0.965097	97	1.50158	111	3.32079	259	3.14615	297	3.40998	279	1.36694e-09	-1.23084	down	[T]	Signal transduction mechanisms	Cellular Component: integral component of membrane (GO:0016021);;	K13436|1.1e-13|cam:105851362|K13436 pto-interacting protein 1 [EC:2.7.11.1] | (RefSeq) probable receptor-like protein kinase At2g47060	Plant-pathogen interaction (ko04626)	--	--	CBS domain	CBS domain-containing protein CBSCBSPB3 OS=Arabidopsis thaliana OX=3702 GN=CBSCBSPB3 PE=1 SV=1	S	Function unknown	CBS domain containing protein [Zea mays]	cellular component: cellular anatomical entity (GO:0110165)
Zm00001eb029040	Zm00001eb029040	0.424331	16	0.784655	30	0.468433	15	2.7486	88	2.77457	113	2.69665	99	3.94382e-11	-2.36773	down	--	--	--	--	--	--	--	--	--	--	--	hypothetical protein ZEAMMB73_Zm00001d030697 [Zea mays]	--
Zm00001eb029140	Zm00001eb029140	0.041222	3	0	0	0	0	2.68427	139	2.64468	167	2.43418	133	4.68801e-16	-7.25915	down	[GI]	Carbohydrate transport and metabolism;; Lipid transport and metabolism	Molecular Function: pectinesterase activity (GO:0030599);; Biological Process: cell wall modification (GO:0042545);; Molecular Function: aspartyl esterase activity (GO:0045330);; Biological Process: pectin catabolic process (GO:0045490);;	K01051|4.9e-193|zma:111590550|K01051 pectinesterase [EC:3.1.1.11] | (RefSeq) putative pectinesterase 11	Pentose and glucuronate interconversions (ko00040)	--	--	Pectinesterase	Putative pectinesterase 11 OS=Arabidopsis thaliana OX=3702 GN=PME11 PE=3 SV=1	G	Carbohydrate transport and metabolism	putative pectinesterase 11 [Zea mays]	molecular function: catalytic activity (GO:0003824);; biological process: cellular process (GO:0009987);; biological process: metabolic process (GO:0008152)
Zm00001eb029460	Zm00001eb029460	1.51857	23	1.77021	27	1.28252	17	3.53118	47	3.48693	57	2.71552	39	0.00768388	-1.16242	down	--	--	Cellular Component: cellular_component (GO:0005575);; Cellular Component: obsolete cell (GO:0005623);; Cellular Component: plasma membrane (GO:0005886);; Cellular Component: membrane (GO:0016020);; Cellular Component: obsolete cell part (GO:0044464);; Cellular Component: cell periphery (GO:0071944);;	K17479|1.1e-17|zma:100284992|K17479 glutaredoxin domain-containing cysteine-rich protein 1 | (RefSeq) electron transporter	--	--	--	--	--	O	Posttranslational modification, protein turnover, chaperones	hypothetical protein ZEAMMB73_Zm00001d001930 [Zea mays]	cellular component: cellular anatomical entity (GO:0110165)
Zm00001eb029690	Zm00001eb029690	0	0	0	0	0	0	7.63375	196	4.44517	140	5.07998	138	2.18522e-15	-9.82364	down	--	--	--	--	--	--	--	--	Protein BUNDLE SHEATH DEFECTIVE 2, chloroplastic OS=Zea mays OX=4577 GN=BSD2 PE=2 SV=1	--	--	bundle sheath defective protein 2 [Zea mays]	--
Zm00001eb030160	Zm00001eb030160	84.2293	4864	89.0601	5244	83.9081	4130	651.851	33780	644.996	40890	673.615	36757	0	-3.03307	down	--	--	Molecular Function: nutrient reservoir activity (GO:0045735);;	--	--	--	--	Zein seed storage protein	Zein-alpha 19D1 OS=Zea mays OX=4577 PE=2 SV=1	T	Signal transduction mechanisms	prolamin 19 kDa alpha zein z1D_4 precursor [Zea mays]	molecular function: nutrient reservoir activity (GO:0045735)
Zm00001eb030170	Zm00001eb030170	0.180527	17	0.284449	28	0.180839	15	0.560086	47	0.499927	52	0.505478	45	0.00281885	-1.33778	down	[QV]	Secondary metabolites biosynthesis, transport and catabolism;; Defense mechanisms	Molecular Function: iron ion binding (GO:0005506);; Cellular Component: membrane (GO:0016020);; Cellular Component: integral component of membrane (GO:0016021);; Molecular Function: oxidoreductase activity, acting on paired donors, with incorporation or reduction of molecular oxygen, NAD(P)H as one donor, and incorporation of one atom of oxygen (GO:0016709);; Molecular Function: heme binding (GO:…	K13260|3.1e-83|pper:18774650|K13260 isoflavone/4'-methoxyisoflavone 2'-hydroxylase [EC:1.14.14.90 1.14.14.89] | (RefSeq) isoflavone 3'-hydroxylase	Isoflavonoid biosynthesis (ko00943)	[Q]	Secondary metabolites biosynthesis, transport and catabolism	Cytochrome P450	Cytochrome P450 81Q32 OS=Catharanthus roseus OX=4058 GN=CYP81Q32 PE=2 SV=1	Q	Secondary metabolites biosynthesis, transport and catabolism	cytochrome P450 81Q32 [Zea mays]	molecular function: binding (GO:0005488);; cellular component: cellular anatomical entity (GO:0110165);; biological process: metabolic process (GO:0008152);; molecular function: catalytic activity (GO:0003824);; biological process: interspecies interaction between organisms (GO:0044419);; biological process: response to stimulus (GO:0050896)
Zm00001eb030190	Zm00001eb030190	1.8474	101	1.67196	94	1.75096	82	10.6786	523	8.24066	494	8.71503	452	3.35741e-50	-2.4785	down	--	--	--	--	--	[R]	General function prediction only	C2H2-type zinc finger	Zinc finger protein 1 OS=Triticum aestivum OX=4565 PE=2 SV=1	S	Function unknown	zinc-finger protein 1 [Zea mays]	--
Zm00001eb030400	Zm00001eb030400	0.783204	63	0.94272	77	1.07441	73	4.2438	303	3.9326	343	3.24495	245	1.32548e-24	-2.12072	down	--	--	Molecular Function: DNA binding (GO:0003677);; Cellular Component: nucleus (GO:0005634);;	K14491|6.1e-07|cpap:110815776|K14491 two-component response regulator ARR-B family | (RefSeq) two-component response regulator ARR12	Plant hormone signal transduction (ko04075)	--	--	--	Myb family transcription factor EFM OS=Arabidopsis thaliana OX=3702 GN=EFM PE=1 SV=2	K	Transcription	transcription factor HHO6 [Zea mays]	molecular function: binding (GO:0005488);; cellular component: intracellular (GO:0005622);; cellular component: cellular anatomical entity (GO:0110165)
Zm00001eb030490	Zm00001eb030490	7.64725	441	6.03791	341	7.11448	337	23.0231	1118	23.249	1397	24.2799	1288	2.70554e-70	-1.82648	down	--	--	Molecular Function: tRNA-intron endonuclease activity (GO:0000213);; Biological Process: tRNA splicing, via endonucleolytic cleavage and ligation (GO:0006388);;	K15322|1.4e-33|sbi:110431285|K15322 tRNA-splicing endonuclease subunit Sen2 [EC:4.6.1.16] | (RefSeq) probable tRNA-splicing endonuclease subunit Sen2	--	--	--	--	Probable tRNA-splicing endonuclease subunit Sen2 OS=Oryza sativa subsp. japonica OX=39947 GN=Os06g0530700 PE=2 SV=1	J	Translation, ribosomal structure and biogenesis	unknown [Zea mays]	biological process: metabolic process (GO:0008152);; biological process: cellular process (GO:0009987);; molecular function: catalytic activity (GO:0003824)
Zm00001eb030550	Zm00001eb030550	21.8775	642	25.6293	767	22.6917	568	50.5763	1332	48.7916	1572	47.351	1320	9.44519e-42	-1.16089	down	--	--	--	--	--	--	--	--	--	--	--	uncharacterized protein LOC100276732 [Zea mays]	--
Zm00001eb030630	Zm00001eb030630	6.50728	157	5.40518	133	5.44712	112	11.1241	240	10.6328	281	13.9453	318	1.35899e-09	-1.1316	down	--	--	--	--	--	--	--	--	--	--	--	hypothetical protein [Zea mays]	--
Zm00001eb031090	Zm00001eb031090	2.71499	121	2.61628	118	2.20673	84	5.22208	208	4.59643	224	4.33802	183	1.00837e-06	-1.00192	down	--	--	--	--	--	--	--	--	--	--	--	--	--
Zm00001eb031330	Zm00001eb031330	10.9522	1211	10.7095	1298	8.73353	870	46.6853	4871	45.4878	5956	53.291	5435	0	-2.3378	down	[I]	Lipid transport and metabolism	Molecular Function: methylcrotonoyl-CoA carboxylase activity (GO:0004485);; Molecular Function: ATP binding (GO:0005524);; Cellular Component: mitochondrion (GO:0005739);; Molecular Function: CoA carboxylase activity (GO:0016421);; Molecular Function: metal ion binding (GO:0046872);;	K01968|0.0e+00|zma:100280665|K01968 3-methylcrotonyl-CoA carboxylase alpha subunit [EC:6.4.1.4] | (RefSeq) methylcrotonoyl-CoA carboxylase subunit alpha	Valine, leucine and isoleucine degradation (ko00280)	[IE]	Lipid transport and metabolism;; Amino acid transport and metabolism	Carbamoyl-phosphate synthase L chain, ATP binding domain	Methylcrotonoyl-CoA carboxylase subunit alpha, mitochondrial OS=Oryza sativa subsp. japonica OX=39947 GN=MCCA PE=2 SV=2	C	Energy production and conversion	methylcrotonoyl-CoA carboxylase subunit alpha [Zea mays]	molecular function: catalytic activity (GO:0003824);; molecular function: binding (GO:0005488);; cellular component: intracellular (GO:0005622);; cellular component: cellular anatomical entity (GO:0110165)
Zm00001eb031580	Zm00001eb031580	0	0	0	0	0	0	5.17949	247	4.54444	265	4.50034	227	1.09528e-17	-10.4492	down	--	--	Cellular Component: plasma membrane (GO:0005886);; Cellular Component: integral component of membrane (GO:0016021);;	--	--	--	--	Domain of unknown function (DUF588)	CASP-like protein 1B1 OS=Zea mays OX=4577 PE=2 SV=1	S	Function unknown	CASP-like protein 1B1 isoform X1 [Zea mays]	cellular component: cellular anatomical entity (GO:0110165)
Zm00001eb031590	Zm00001eb031590	1.46712	102	1.28109	92	1.83411	107	3.8645	237	4.70437	353	3.11164	203	5.42769e-11	-1.43736	down	[T]	Signal transduction mechanisms	Molecular Function: protein serine/threonine kinase activity (GO:0004674);; Molecular Function: ATP binding (GO:0005524);; Cellular Component: plasma membrane (GO:0005886);; Biological Process: protein autophosphorylation (GO:0046777);;	K13416|4.6e-62|ccaj:109804868|K13416 brassinosteroid insensitive 1-associated receptor kinase 1 [EC:2.7.10.1 2.7.11.1] | (RefSeq) BRASSINOSTEROID INSENSITIVE 1-associated receptor kinase 1-like isoform X1	MAPK signaling pathway - plant (ko04016);; Plant hormone signal transduction (ko04075);; Plant-pathogen interaction (ko04626)	[T]	Signal transduction mechanisms	Protein tyrosine and serine/threonine kinase	Cold-responsive protein kinase 1 OS=Arabidopsis thaliana OX=3702 GN=CRPK1 PE=1 SV=1	T	Signal transduction mechanisms	serine/threonine-protein kinase receptor isoform X1 [Zea mays]	biological process: metabolic process (GO:0008152);; biological process: cellular process (GO:0009987);; molecular function: catalytic activity (GO:0003824);; molecular function: binding (GO:0005488);; cellular component: cellular anatomical entity (GO:0110165)
Zm00001eb031630	Zm00001eb031630	0	0	0.174047	7	0.095395	4	2.06399	70	2.22295	93	2.11606	76	1.15152e-14	-4.49786	down	--	--	Molecular Function: DNA-directed 5'-3' RNA polymerase activity (GO:0003899);;	--	--	--	--	Vacuolar sorting 38 and autophagy-related subunit 14	--	S	Function unknown	DNA-directed RNA polymerase II protein [Zea mays]	molecular function: catalytic activity (GO:0003824)
Zm00001eb031760	Zm00001eb031760	0.302168	24	0.356592	29	0.112418	8	1.00232	71	1.16447	100	0.938757	70	4.30882e-07	-2.06604	down	[T]	Signal transduction mechanisms	Molecular Function: protein serine/threonine kinase activity (GO:0004674);; Molecular Function: ATP binding (GO:0005524);; Cellular Component: nucleus (GO:0005634);; Cellular Component: cytoplasm (GO:0005737);; Cellular Component: plasma membrane (GO:0005886);; Biological Process: protein phosphorylation (GO:0006468);;	K08286|8.1e-144|dosa:Os03t0642300-00|K08286 protein-serine/threonine kinase [EC:2.7.11.-] | (RefSeq) Os03g0642300; Protein kinase-like domain containing protein.	--	[R]	General function prediction only	Protein kinase domain	Protein kinase PINOID OS=Oryza sativa subsp. japonica OX=39947 GN=PID PE=2 SV=1	T	Signal transduction mechanisms	barren inflorescence 2 [Zea mays]	biological process: metabolic process (GO:0008152);; biological process: cellular process (GO:0009987);; molecular function: catalytic activity (GO:0003824);; molecular function: binding (GO:0005488);; cellular component: intracellular (GO:0005622);; cellular component: cellular anatomical entity (GO:0110165)
Zm00001eb031780	Zm00001eb031780	0.117311	5	0.221939	9	0.202548	7	3.38461	115	3.28344	137	2.45614	88	2.8843e-20	-4.07538	down	--	--	Biological Process: DNA repair (GO:0006281);;	K03509|1.1e-78|zma:103645071|K03509 DNA polymerase eta [EC:2.7.7.7] | (RefSeq) DNA polymerase eta	--	[L]	Replication, recombination and repair	impB/mucB/samB family	DNA polymerase eta OS=Arabidopsis thaliana OX=3702 GN=POLH PE=1 SV=1	L	Replication, recombination and repair	DNA polymerase eta [Zea mays]	biological process: metabolic process (GO:0008152);; biological process: cellular process (GO:0009987);; biological process: response to stimulus (GO:0050896)
Zm00001eb032160	Zm00001eb032160	7.68805	674	7.35759	652	6.49808	485	15.84	1059	13.6113	1302	13.9686	1155	4.1037e-31	-1.02554	down	[O]	Posttranslational modification, protein turnover, chaperones	Molecular Function: cysteine-type endopeptidase activity (GO:0004197);; Cellular Component: integral component of membrane (GO:0016021);; Biological Process: CAAX-box protein processing (GO:0071586);;	K07052|1.3e-207|zma:100280096|K07052 uncharacterized protein | (RefSeq) uncharacterized protein LOC100280096	--	--	--	CPBP intramembrane metalloprotease	--	S	Function unknown	uncharacterized protein LOC100280096 [Zea mays]	biological process: metabolic process (GO:0008152);; molecular function: catalytic activity (GO:0003824);; cellular component: cellular anatomical entity (GO:0110165)
Zm00001eb032280	Zm00001eb032280	11.9892	669	13.4008	754	11.0419	530	26.3827	1320	24.6136	1499	26.1543	1389	7.78421e-44	-1.17824	down	--	--	Molecular Function: oxidoreductase activity, acting on single donors with incorporation of molecular oxygen, incorporation of two atoms of oxygen (GO:0016702);;	K23953|6.5e-146|zma:103640631|K23953 plant cysteine oxidase [EC:1.13.11.-] | (RefSeq) 2-aminoethanethiol dioxygenase-like	--	[S]	Function unknown	PCO_ADO	Plant cysteine oxidase 1 OS=Arabidopsis thaliana OX=3702 GN=PCO1 PE=1 SV=1	S	Function unknown	2-aminoethanethiol dioxygenase-like [Zea mays]	biological process: metabolic process (GO:0008152);; molecular function: catalytic activity (GO:0003824)
Zm00001eb032310	Zm00001eb032310	0.575306	21	0.240008	9	0.153743	5	1.97858	64	1.94069	77	2.23754	76	4.75535e-09	-2.71764	down	--	--	Cellular Component: integral component of membrane (GO:0016021);;	K13993|1.8e-12|bna:106376416|K13993 HSP20 family protein | (RefSeq) inactive protein RESTRICTED TEV MOVEMENT 2-like	Protein processing in endoplasmic reticulum (ko04141)	[O]	Posttranslational modification, protein turnover, chaperones	Hsp20/alpha crystallin family	22.0 kDa heat shock protein OS=Arabidopsis thaliana OX=3702 GN=HSP22.0 PE=2 SV=1	O	Posttranslational modification, protein turnover, chaperones	Inactive protein RESTRICTED TEV MOVEMENT 2 [Zea mays]	cellular component: cellular anatomical entity (GO:0110165)
Zm00001eb032720	Zm00001eb032720	0.623051	27	0.495265	22	0.70542	26	1.69588	65	1.5284	72	1.44824	59	0.000157636	-1.44239	down	--	--	Molecular Function: protein kinase activity (GO:0004672);; Molecular Function: ATP binding (GO:0005524);;	K10746|2.0e-24|zma:100381439|K10746 exonuclease 1 [EC:3.1.-.-] | (RefSeq) IDP264; uncharacterized protein LOC100381439	Mismatch repair (ko03430)	[O]	Posttranslational modification, protein turnover, chaperones	--	DnaJ protein ERDJ3A OS=Oryza sativa subsp. japonica OX=39947 GN=ERDJ3A PE=1 SV=2	O	Posttranslational modification, protein turnover, chaperones	hypothetical protein Zm00014a_017029 [Zea mays]	biological process: metabolic process (GO:0008152);; biological process: cellular process (GO:0009987);; molecular function: catalytic activity (GO:0003824);; molecular function: binding (GO:0005488)
Zm00001eb032860	Zm00001eb032860	3.97491	175	2.73394	123	2.67015	100	9.0572	357	7.97532	385	8.43762	352	1.05863e-17	-1.53391	down	--	--	--	--	--	--	--	--	--	S	Function unknown	cold shock protein-1 precursor [Zea mays]	--
Zm00001eb032960	Zm00001eb032960	0.118658	5	0.721941	31	0.431114	16	6.4969	244	5.02656	231	5.17446	206	2.32057e-09	-3.78323	down	--	--	--	--	--	--	--	--	--	--	--	hypothetical protein ZEAMMB73_Zm00001d031202 [Zea mays]	--
Zm00001eb033080	Zm00001eb033080	0.347866	31	0.378855	35	0.288524	22	0.669367	54	1.00218	98	0.926834	79	7.02499e-05	-1.45158	down	[E]	Amino acid transport and metabolism	Cellular Component: integral component of membrane (GO:0016021);; Molecular Function: transmembrane transporter activity (GO:0022857);;	K14638|4.4e-136|cmax:111493070|K14638 solute carrier family 15 (peptide/histidine transporter), member 3/4 | (RefSeq) protein NRT1/ PTR FAMILY 2.13-like	--	[E]	Amino acid transport and metabolism	POT family	Protein NRT1/ PTR FAMILY 2.11 OS=Arabidopsis thaliana OX=3702 GN=NPF2.11 PE=1 SV=1	E	Amino acid transport and metabolism	uncharacterized protein LOC100281425 [Zea mays]	cellular component: cellular anatomical entity (GO:0110165);; molecular function: transporter activity (GO:0005215)
Zm00001eb033110	Zm00001eb033110	1.8115	248	1.48838	208	0.876178	115	4.09112	499	3.54212	526	4.24898	548	4.92997e-19	-1.55089	down	--	--	Molecular Function: molecular_function (GO:0003674);; Molecular Function: nucleic acid binding (GO:0003676);; Molecular Function: RNA binding (GO:0003723);; Molecular Function: catalytic activity (GO:0003824);; Molecular Function: nuclease activity (GO:0004518);; Molecular Function: endonuclease activity (GO:0004519);; Molecular Function: binding (GO:0005488);; Cellular Component: cellular_compon…	K15710|8.9e-13|smo:SELMODRAFT_438275|K15710 E3 ubiquitin-protein ligase SHPRH [EC:3.6.4.- 2.3.2.27] | (RefSeq) hypothetical protein	--	[R]	General function prediction only	PPR repeat family	Pentatricopeptide repeat-containing protein At1g18900 OS=Arabidopsis thaliana OX=3702 GN=At1g18900 PE=2 SV=1	S	Function unknown	uncharacterized protein LOC100272697 [Zea mays]	molecular function: binding (GO:0005488);; molecular function: catalytic activity (GO:0003824);; biological process: metabolic process (GO:0008152);; biological process: cellular process (GO:0009987);; cellular component: intracellular (GO:0005622);; cellular component: cellular anatomical entity (GO:0110165)
Zm00001eb033120	Zm00001eb033120	2.05334	69	1.98691	68	2.37622	68	4.69884	142	5.51366	204	4.68301	150	2.87845e-08	-1.32463	down	[Q]	Secondary metabolites biosynthesis, transport and catabolism	Cellular Component: peroxisome (GO:0005777);; Molecular Function: CoA hydrolase activity (GO:0016289);; Biological Process: phylloquinone biosynthetic process (GO:0042372);; Molecular Function: 1,4-dihydroxy-2-naphthoyl-CoA thioesterase activity (GO:0061522);;	K19222|1.1e-92|zma:100283760|K19222 1,4-dihydroxy-2-naphthoyl-CoA hydrolase [EC:3.1.2.28] | (RefSeq) acyl-CoA thioesterase/ catalytic/ hydrolase, acting on ester bonds	Ubiquinone and other terpenoid-quinone biosynthesis (ko00130)	[R]	General function prediction only	Thioesterase superfamily	1,4-dihydroxy-2-naphthoyl-CoA thioesterase 1 OS=Arabidopsis thaliana OX=3702 GN=DHNAT1 PE=1 SV=1	Q	Secondary metabolites biosynthesis, transport and catabolism	acyl-CoA thioesterase/ catalytic/ hydrolase, acting on ester bonds [Zea mays]	cellular component: intracellular (GO:0005622);; cellular component: cellular anatomical entity (GO:0110165);; molecular function: catalytic activity (GO:0003824);; biological process: metabolic process (GO:0008152);; biological process: cellular process (GO:0009987)
Zm00001eb033140	Zm00001eb033140	14.8524	1557	12.4183	1328	17.8012	1175	26.4535	2489	33.8196	2955	25.871	2576	3.43707e-56	-1.04701	down	[MDT]	Cell wall/membrane/envelope biogenesis;; Cell cycle control, cell division, chromosome partitioning;; Signal transduction mechanisms	Molecular Function: ATP binding (GO:0005524);; Cellular Component: integral component of membrane (GO:0016021);; Biological Process: cell division (GO:0051301);;	K08900|1.8e-136|jre:108992867|K08900 mitochondrial chaperone BCS1 | (RefSeq) AAA-ATPase ASD, mitochondrial-like	--	[O]	Posttranslational modification, protein turnover, chaperones	ATPase family associated with various cellular activities (AAA)	AAA-ATPase ASD, mitochondrial OS=Arabidopsis thaliana OX=3702 GN=AATP1 PE=1 SV=1	O	Posttranslational modification, protein turnover, chaperones	AAA-ATPase ASD, mitochondrial [Zea mays]	molecular function: binding (GO:0005488);; cellular component: cellular anatomical entity (GO:0110165);; biological process: cellular process (GO:0009987)
Zm00001eb033470	Zm00001eb033470	1.07548	43	0.598777	25	0.763667	26	10.423	370	11.1206	483	11.4694	431	2.80273e-69	-3.83457	down	[J]	Translation, ribosomal structure and biogenesis	Molecular Function: mRNA binding (GO:0003729);; Cellular Component: nucleus (GO:0005634);; Cellular Component: cytoplasm (GO:0005737);; Cellular Component: chloroplast (GO:0009507);; Cellular Component: ribonucleoprotein complex (GO:1990904);;	K11294|6.4e-21|pop:7497651|K11294 nucleolin | (RefSeq) RNA-binding protein CP33, chloroplastic	--	[R]	General function prediction only	RNA recognition motif. (a.k.a. RRM, RBD, or RNP domain)	--	A	RNA processing and modification	unknown [Zea mays]	molecular function: binding (GO:0005488);; cellular component: intracellular (GO:0005622);; cellular component: cellular anatomical entity (GO:0110165);; cellular component: protein-containing complex (GO:0032991)
Zm00001eb033670	Zm00001eb033670	4.69746	276	4.17107	250	3.54246	177	8.68643	457	8.0064	516	8.99705	501	3.43524e-16	-1.14289	down	--	--	Molecular Function: DNA binding (GO:0003677);; Cellular Component: nucleus (GO:0005634);; Biological Process: regulation of transcription, DNA-templated (GO:0006355);;	K20043|1.8e-19|aip:107640400|K20043 clathrin coat assembly protein AP180 | (RefSeq) putative clathrin assembly protein At5g35200	--	--	--	Dof domain, zinc finger	Dof zinc finger protein MNB1A OS=Zea mays OX=4577 GN=MNB1A PE=1 SV=2	B	Chromatin structure and dynamics	dof zinc finger protein MNB1A [Zea mays]	molecular function: binding (GO:0005488);; cellular component: intracellular (GO:0005622);; cellular component: cellular anatomical entity (GO:0110165);; biological process: biological regulation (GO:0065007)
Zm00001eb033760	Zm00001eb033760	0.755308	84	0.570685	65	0.806696	76	1.30034	129	1.21564	148	1.79383	188	1.82998e-05	-1.10767	down	--	--	Cellular Component: integral component of membrane (GO:0016021);; Biological Process: transmembrane transport (GO:0055085);;	--	--	[T]	Signal transduction mechanisms	OPT oligopeptide transporter protein	Oligopeptide transporter 5 OS=Arabidopsis thaliana OX=3702 GN=OPT5 PE=2 SV=1	T	Signal transduction mechanisms	oligopeptide transporter 5-like [Zea mays]	cellular component: cellular anatomical entity (GO:0110165);; biological process: cellular process (GO:0009987);; biological process: localization (GO:0051179)
Zm00001eb034050	Zm00001eb034050	0.77975	41	1.49557	79	0.753846	34	40.0643	1859	39.4616	2240	41.1319	2020	1.81115e-85	-5.39114	down	[O]	Posttranslational modification, protein turnover, chaperones	--	K13993|1.1e-122|zma:100281798|K13993 HSP20 family protein | (RefSeq) uncharacterized protein LOC100281798	Protein processing in endoplasmic reticulum (ko04141)	[O]	Posttranslational modification, protein turnover, chaperones	Hsp20/alpha crystallin family	Small heat shock protein, chloroplastic OS=Pisum sativum OX=3888 GN=HSP21 PE=2 SV=1	O	Posttranslational modification, protein turnover, chaperones	Small heat shock protein, chloroplastic [Zea mays]	--
Zm00001eb034130	Zm00001eb034130	54.4119	5677	51.5446	5483	49.783	4427	136.215	12754	135.815	15559	133.939	13273	0	-1.4809	down	[O]	Posttranslational modification, protein turnover, chaperones	Molecular Function: ATP binding (GO:0005524);; Biological Process: protein folding (GO:0006457);; Molecular Function: unfolded protein binding (GO:0051082);;	K04079|1.1e-177|zma:100384473|K04079 molecular chaperone HtpG | (RefSeq) pco153543(105); uncharacterized protein LOC100384473	Protein processing in endoplasmic reticulum (ko04141);; Plant-pathogen interaction (ko04626)	[O]	Posttranslational modification, protein turnover, chaperones	Hsp90 protein	Heat shock protein 81-1 OS=Oryza sativa subsp. indica OX=39946 GN=HSP81-1 PE=2 SV=1	O	Posttranslational modification, protein turnover, chaperones	uncharacterized protein LOC100384473 [Zea mays]	molecular function: binding (GO:0005488);; biological process: cellular process (GO:0009987)
Zm00001eb034260	Zm00001eb034260	0.593256	42	0.848927	64	0.445089	28	101.716	6206	96.5551	7105	101.283	6557	0	-7.27958	down	[EF]	Amino acid transport and metabolism;; Nucleotide transport and metabolism	Molecular Function: serine-pyruvate transaminase activity (GO:0004760);; Cellular Component: peroxisome (GO:0005777);; Molecular Function: alanine-glyoxylate transaminase activity (GO:0008453);; Biological Process: glycine biosynthetic process, by transamination of glyoxylate (GO:0019265);;	K00830|3.1e-234|zma:100281949|K00830 alanine-glyoxylate transaminase / serine-glyoxylate transaminase / serine-pyruvate transaminase [EC:2.6.1.44 2.6.1.45 2.6.1.51] | (RefSeq) pco084394; uncharacterized protein LOC100281949	Alanine, aspartate and glutamate metabolism (ko00250);; Glycine, serine and threonine metabolism (ko00260);; Glyoxylate and dicarboxylate metabolism (ko00630);; Carbon metabolism (ko01200);; Peroxisome (ko04146)	[R]	General function prediction only	Aminotransferase class-V	Serine--glyoxylate aminotransferase OS=Arabidopsis thaliana OX=3702 GN=AGT1 PE=1 SV=2	E	Amino acid transport and metabolism	uncharacterized protein LOC100281949 [Zea mays]	molecular function: catalytic activity (GO:0003824);; cellular component: intracellular (GO:0005622);; cellular component: cellular anatomical entity (GO:0110165);; biological process: metabolic process (GO:0008152);; biological process: cellular process (GO:0009987)
Zm00001eb034320	Zm00001eb034320	0.704315	21	1.20364	35	0.66953	17	113.194	2894	106.914	3344	112.449	3043	0	-7.05684	down	[EF]	Amino acid transport and metabolism;; Nucleotide transport and metabolism	Molecular Function: serine-pyruvate transaminase activity (GO:0004760);; Cellular Component: peroxisome (GO:0005777);; Molecular Function: alanine-glyoxylate transaminase activity (GO:0008453);; Biological Process: glycine biosynthetic process, by transamination of glyoxylate (GO:0019265);;	K00830|2.5e-127|zma:103645124|K00830 alanine-glyoxylate transaminase / serine-glyoxylate transaminase / serine-pyruvate transaminase [EC:2.6.1.44 2.6.1.45 2.6.1.51] | (RefSeq) serine--glyoxylate aminotransferase	Alanine, aspartate and glutamate metabolism (ko00250);; Glycine, serine and threonine metabolism (ko00260);; Glyoxylate and dicarboxylate metabolism (ko00630);; Carbon metabolism (ko01200);; Peroxisome (ko04146)	[R]	General function prediction only	Aminotransferase class-V	Serine--glyoxylate aminotransferase OS=Arabidopsis thaliana OX=3702 GN=AGT1 PE=1 SV=2	E	Amino acid transport and metabolism	serine--glyoxylate aminotransferase [Zea mays]	molecular function: catalytic activity (GO:0003824);; cellular component: intracellular (GO:0005622);; cellular component: cellular anatomical entity (GO:0110165);; biological process: metabolic process (GO:0008152);; biological process: cellular process (GO:0009987)
Zm00001eb034570	Zm00001eb034570	0.521462	24	0.219955	11	0.193011	8	62.2508	2544	57.9315	2896	60.6166	2622	2.63645e-239	-7.61774	down	[EF]	Amino acid transport and metabolism;; Nucleotide transport and metabolism	Molecular Function: transaminase activity (GO:0008483);;	K00830|5.5e-147|zma:100281949|K00830 alanine-glyoxylate transaminase / serine-glyoxylate transaminase / serine-pyruvate transaminase [EC:2.6.1.44 2.6.1.45 2.6.1.51] | (RefSeq) pco084394; uncharacterized protein LOC100281949	Alanine, aspartate and glutamate metabolism (ko00250);; Glycine, serine and threonine metabolism (ko00260);; Glyoxylate and dicarboxylate metabolism (ko00630);; Carbon metabolism (ko01200);; Peroxisome (ko04146)	[R]	General function prediction only	Aminotransferase class-V	Serine--glyoxylate aminotransferase OS=Arabidopsis thaliana OX=3702 GN=AGT1 PE=1 SV=2	E	Amino acid transport and metabolism	Serine--glyoxylate aminotransferase [Zea mays]	molecular function: catalytic activity (GO:0003824)
Zm00001eb034650	Zm00001eb034650	0.365879	41	0.580679	68	0.233429	23	3.1749	325	3.15671	395	4.00173	434	6.51784e-42	-3.21225	down	[I]	Lipid transport and metabolism	Biological Process: lipid metabolic process (GO:0006629);; Molecular Function: glycerophosphodiester phosphodiesterase activity (GO:0008889);; Cellular Component: integral component of membrane (GO:0016021);;	K01126|2.2e-23|bdi:100836423|K01126 glycerophosphoryl diester phosphodiesterase [EC:3.1.4.46] | (RefSeq) glycerophosphodiester phosphodiesterase GDPD6	Glycerophospholipid metabolism (ko00564)	[C]	Energy production and conversion	Glycerophosphoryl diester phosphodiesterase family	Glycerophosphodiester phosphodiesterase GDPDL4 OS=Arabidopsis thaliana OX=3702 GN=GDPDL4 PE=1 SV=1	C	Energy production and conversion	glycerophosphodiester phosphodiesterase GDPDL3 isoform X1 [Zea mays]	biological process: metabolic process (GO:0008152);; molecular function: catalytic activity (GO:0003824);; cellular component: cellular anatomical entity (GO:0110165)
Zm00001eb034760	Zm00001eb034760	7.2755	621	8.18964	712	7.87011	572	64.7804	4956	63.3398	5929	62.5084	5062	0	-3.12848	down	--	--	Molecular Function: DNA binding (GO:0003677);; Molecular Function: ubiquitin-protein transferase activity (GO:0004842);; Molecular Function: zinc ion binding (GO:0008270);; Biological Process: protein ubiquitination (GO:0016567);;	--	--	[R]	General function prediction only	A20-like zinc finger	Zinc finger A20 and AN1 domain-containing stress-associated protein 11 OS=Oryza sativa subsp. japonica OX=39947 GN=SAP11 PE=2 SV=1	S	Function unknown	uncharacterized protein LOC100272725 [Zea mays]	molecular function: binding (GO:0005488);; molecular function: catalytic activity (GO:0003824);; biological process: metabolic process (GO:0008152);; biological process: cellular process (GO:0009987)
Zm00001eb034880	Zm00001eb034880	4.74907	354	4.27667	325	4.23996	270	50.665	3386	48.3256	3951	51.6758	3655	0	-3.60023	down	--	--	--	--	--	--	--	--	--	--	--	--	--
Zm00001eb034890	Zm00001eb034890	1.51503	114	2.2515	162	1.82777	115	11.2688	739	9.11547	708	11.094	719	6.02613e-66	-2.54284	down	--	--	--	K18342|1.2e-20|hbr:110651436|K18342 OTU domain-containing protein 6 [EC:3.4.19.12] | (RefSeq) OTU domain-containing protein At3g57810-like	--	--	--	OTU-like cysteine protease	OVARIAN TUMOR DOMAIN-containing deubiquitinating enzyme 4 OS=Arabidopsis thaliana OX=3702 GN=OTU4 PE=1 SV=1	O	Posttranslational modification, protein turnover, chaperones	unknown [Zea mays]	--
Zm00001eb034940	Zm00001eb034940	5.82083	544	5.81876	545	6.2032	495	16.1026	1332	16.3291	1663	16.8679	1474	1.24621e-79	-1.55603	down	--	--	Molecular Function: protein dimerization activity (GO:0046983);;	--	--	--	--	--	Transcription factor bHLH130 OS=Arabidopsis thaliana OX=3702 GN=BHLH130 PE=1 SV=1	K	Transcription	unknown [Zea mays]	molecular function: binding (GO:0005488)
Zm00001eb035010	Zm00001eb035010	0.676232	79	0.890507	112	0.757606	70	1.51726	163	1.56702	203	1.31395	145	1.20249e-05	-1.03548	down	--	--	Molecular Function: oxidoreductase activity, acting on single donors with incorporation of molecular oxygen, incorporation of two atoms of oxygen (GO:0016702);; Biological Process: oxylipin biosynthetic process (GO:0031408);; Biological Process: lipid oxidation (GO:0034440);; Molecular Function: metal ion binding (GO:0046872);;	K00454|0.0e+00|zma:103642039|K00454 lipoxygenase [EC:1.13.11.12] | (RefSeq) probable lipoxygenase 8, chloroplastic	Linoleic acid metabolism (ko00591);; alpha-Linolenic acid metabolism (ko00592)	--	--	Lipoxygenase	Probable lipoxygenase 8, chloroplastic OS=Oryza sativa subsp. japonica OX=39947 GN=CM-LOX2 PE=2 SV=1	E	Amino acid transport and metabolism	probable lipoxygenase 8, chloroplastic [Zea mays]	biological process: metabolic process (GO:0008152);; molecular function: catalytic activity (GO:0003824);; biological process: cellular process (GO:0009987);; molecular function: binding (GO:0005488)
Zm00001eb035450	Zm00001eb035450	1.02632	52	0.963834	50	0.998474	43	3.50424	158	3.22594	178	2.61628	125	3.16246e-11	-1.73201	down	--	--	--	--	--	--	--	Protein of unknown function (DUF1997)	--	S	Function unknown	uncharacterized protein LOC103642199 isoform X1 [Zea mays]	--
Zm00001eb035750	Zm00001eb035750	10.4614	1417	12.4646	1721	11.1956	1292	48.1598	5852	47.6427	7083	47.823	6150	0	-2.17134	down	--	--	Molecular Function: GTPase activator activity (GO:0005096);; Biological Process: intracellular protein transport (GO:0006886);; Molecular Function: Rab GTPase binding (GO:0017137);; Biological Process: activation of GTPase activity (GO:0090630);;	K18469|0.0e+00|zma:103642476|K18469 TBC1 domain family member 5 | (RefSeq) TBC1 domain family member 5 homolog B	--	[U]	Intracellular trafficking, secretion, and vesicular transport	Rab-GTPase-TBC domain	--	U	Intracellular trafficking, secretion, and vesicular transport	TBC1 domain family member 5 homolog B [Zea mays]	biological process: biological regulation (GO:0065007);; molecular function: molecular function regulator (GO:0098772);; biological process: cellular process (GO:0009987);; biological process: localization (GO:0051179);; molecular function: binding (GO:0005488)
Zm00001eb035840	Zm00001eb035840	4.15715	687	3.52831	594	4.26274	600	11.0046	1631	11.762	2133	13.0246	2043	6.06788e-79	-1.68334	down	[P]	Inorganic ion transport and metabolism	Molecular Function: calcium transmembrane transporter activity, phosphorylative mechanism (GO:0005388);; Molecular Function: calmodulin binding (GO:0005516);; Molecular Function: ATP binding (GO:0005524);; Cellular Component: integral component of membrane (GO:0016021);;	K01537|0.0e+00|sbi:8063993|K01537 P-type Ca2+ transporter type 2C [EC:7.2.2.10] | (RefSeq) calcium-transporting ATPase 5, plasma membrane-type	--	[P]	Inorganic ion transport and metabolism	Cation transporting ATPase, C-terminus	Calcium-transporting ATPase 5, plasma membrane-type OS=Oryza sativa subsp. japonica OX=39947 GN=ACA5 PE=1 SV=2	P	Inorganic ion transport and metabolism	uncharacterized protein LOC100383276 [Zea mays]	biological process: cellular process (GO:0009987);; biological process: localization (GO:0051179);; molecular function: transporter activity (GO:0005215);; molecular function: binding (GO:0005488);; cellular component: cellular anatomical entity (GO:0110165)
Zm00001eb035860	Zm00001eb035860	3.94033	304	3.84938	303	4.40573	290	8.66334	599	8.76008	741	9.46215	692	5.20146e-26	-1.23807	down	--	--	--	--	--	[K]	Transcription	--	--	K	Transcription	uncharacterized protein LOC100283575 [Zea mays]	--
Zm00001eb035970	Zm00001eb035970	6.15005	509	7.32954	618	5.89175	415	15.5259	1154	13.9612	1263	15.9108	1246	8.38163e-41	-1.32155	down	--	--	Cellular Component: integral component of membrane (GO:0016021);; Molecular Function: metal ion binding (GO:0046872);; Biological Process: oxidation-reduction process (GO:0055114);;	--	--	--	--	Protein of unknown function (DUF568)	--	T	Signal transduction mechanisms	membrane protein [Zea mays]	cellular component: cellular anatomical entity (GO:0110165);; molecular function: binding (GO:0005488);; biological process: metabolic process (GO:0008152)
Zm00001eb036130	Zm00001eb036130	49.1572	4251	49.1575	4336	48.2185	3584	111.173	8653	118.16	11183	120.014	9825	2.99833e-244	-1.3466	down	[O]	Posttranslational modification, protein turnover, chaperones	Biological Process: protein peptidyl-prolyl isomerization (GO:0000413);; Molecular Function: peptidyl-prolyl cis-trans isomerase activity (GO:0003755);; Cellular Component: cytoplasm (GO:0005737);; Biological Process: chaperone-mediated protein folding (GO:0061077);;	K09571|3.8e-310|zma:100283417|K09571 FK506-binding protein 4/5 [EC:5.2.1.8] | (RefSeq) uncharacterized protein LOC100283417	--	[O]	Posttranslational modification, protein turnover, chaperones	FKBP-type peptidyl-prolyl cis-trans isomerase	70 kDa peptidyl-prolyl isomerase OS=Triticum aestivum OX=4565 GN=FKBP70 PE=1 SV=1	O	Posttranslational modification, protein turnover, chaperones	Peptidyl-prolyl isomerase [Zea mays]	biological process: metabolic process (GO:0008152);; biological process: cellular process (GO:0009987);; molecular function: catalytic activity (GO:0003824);; cellular component: cellular anatomical entity (GO:0110165)
Zm00001eb036550	Zm00001eb036550	0.669013	64	0.350517	35	0.347396	29	1.26024	108	1.08473	114	1.01147	92	2.82616e-05	-1.37362	down	--	--	Cellular Component: exocyst (GO:0000145);; Biological Process: exocytosis (GO:0006887);; Biological Process: protein transport (GO:0015031);;	K07195|0.0e+00|zma:103642911|K07195 exocyst complex component 7 | (RefSeq) exocyst complex component EXO70B1	--	[U]	Intracellular trafficking, secretion, and vesicular transport	Exo70 exocyst complex subunit	Exocyst complex component EXO70A1 OS=Arabidopsis thaliana OX=3702 GN=EXO70A1 PE=1 SV=1	U	Intracellular trafficking, secretion, and vesicular transport	exocyst complex component EXO70B1 [Zea mays]	cellular component: protein-containing complex (GO:0032991);; biological process: cellular process (GO:0009987);; biological process: localization (GO:0051179)
Zm00001eb036700	Zm00001eb036700	0	0	0	0	0	0	0.952437	52	1.14183	77	1.76271	101	6.23e-12	-8.76143	down	--	--	Molecular Function: phosphatidylinositol-4,5-bisphosphate 5-phosphatase activity (GO:0004439);; Molecular Function: phosphatidylinositol-3,4,5-trisphosphate 5-phosphatase activity (GO:0034485);; Biological Process: phosphatidylinositol dephosphorylation (GO:0046856);;	K24221|3.6e-25|pxb:103960432|K24221 type I inositol polyphosphate 5-phosphatase IP5P1/2 [EC:3.1.3.56] | (RefSeq) type I inositol polyphosphate 5-phosphatase 2 isoform X1	Inositol phosphate metabolism (ko00562)	[U]	Intracellular trafficking, secretion, and vesicular transport	--	Type I inositol polyphosphate 5-phosphatase 10 OS=Arabidopsis thaliana OX=3702 GN=IP5P10 PE=3 SV=1	T	Signal transduction mechanisms	uncharacterized protein LOC103642992 isoform X2 [Zea mays]	biological process: metabolic process (GO:0008152);; biological process: cellular process (GO:0009987);; molecular function: catalytic activity (GO:0003824)
Zm00001eb036720	Zm00001eb036720	91.0845	6025	90.0185	6068	90.1853	5099	282.709	16753	306.894	22255	296.901	18612	0	-1.8041	down	--	--	Molecular Function: peroxidase activity (GO:0004601);; Cellular Component: extracellular region (GO:0005576);; Biological Process: response to oxidative stress (GO:0006979);; Molecular Function: heme binding (GO:0020037);; Biological Process: hydrogen peroxide catabolic process (GO:0042744);; Molecular Function: metal ion binding (GO:0046872);;	K00430|9.7e-109|zma:100192482|K00430 peroxidase [EC:1.11.1.7] | (RefSeq) uncharacterized protein LOC100192482	Phenylpropanoid biosynthesis (ko00940)	--	--	Peroxidase	Peroxidase 50 OS=Arabidopsis thaliana OX=3702 GN=PER50 PE=1 SV=1	Q	Secondary metabolites biosynthesis, transport and catabolism	uncharacterized protein LOC100192482 precursor [Zea mays]	biological process: metabolic process (GO:0008152);; biological process: cellular process (GO:0009987);; biological process: response to stimulus (GO:0050896);; biological process: detoxification (GO:0098754);; molecular function: catalytic activity (GO:0003824);; molecular function: antioxidant activity (GO:0016209);; cellular component: cellular anatomical entity (GO:0110165);; molecular functi…
Zm00001eb036770	Zm00001eb036770	0.363012	35	0.283652	28	0.243208	20	0.592246	51	0.428079	45	0.848277	76	0.00694786	-1.13952	down	--	--	--	--	--	--	--	ACT domain	ACT domain-containing protein ACR4 OS=Arabidopsis thaliana OX=3702 GN=ACR4 PE=2 SV=1	S	Function unknown	uncharacterized protein LOC100281771 [Zea mays]	--
Zm00001eb036910	Zm00001eb036910	8.43812	573	7.96347	551	8.40547	465	34.8959	2129	35.0053	2587	36.6442	2376	2.97975e-212	-2.22232	down	--	--	Biological Process: lipid metabolic process (GO:0006629);; Molecular Function: phosphoric diester hydrolase activity (GO:0008081);;	K18696|8.1e-204|zma:100216744|K18696 glycerophosphodiester phosphodiesterase [EC:3.1.4.46] | (RefSeq) si707046e01; uncharacterized LOC100216744	Glycerophospholipid metabolism (ko00564)	[R]	General function prediction only	Glycerophosphoryl diester phosphodiesterase family	Glycerophosphodiester phosphodiesterase GDPD1, chloroplastic OS=Arabidopsis thaliana OX=3702 GN=GDPD1 PE=1 SV=1	C	Energy production and conversion	uncharacterized protein LOC100216744 isoform X1 [Zea mays]	biological process: metabolic process (GO:0008152);; molecular function: catalytic activity (GO:0003824)
Zm00001eb036920	Zm00001eb036920	1.57558	110	1.07778	76	1.63404	96	3.2746	203	2.89056	220	3.78455	249	3.11153e-09	-1.31299	down	--	--	Molecular Function: DNA binding (GO:0003677);; Cellular Component: nucleus (GO:0005634);; Biological Process: regulation of transcription, DNA-templated (GO:0006355);;	--	--	--	--	No apical meristem (NAM) protein	NAC domain-containing protein 18 OS=Arabidopsis thaliana OX=3702 GN=NAC018 PE=2 SV=1	K	Transcription	uncharacterized protein LOC100281072 [Zea mays]	molecular function: binding (GO:0005488);; cellular component: intracellular (GO:0005622);; cellular component: cellular anatomical entity (GO:0110165);; biological process: biological regulation (GO:0065007)
Zm00001eb037010	Zm00001eb037010	4.17629	594	3.68472	535	3.35005	407	7.56188	931	6.83935	1068	7.03321	951	8.96772e-25	-1.01257	down	--	--	Molecular Function: GTPase activator activity (GO:0005096);; Cellular Component: cytoplasm (GO:0005737);; Molecular Function: metal ion binding (GO:0046872);;	K12489|7.8e-225|zma:100383138|K12489 Arf-GAP with coiled-coil, ANK repeat and PH domain-containing protein | (RefSeq) putative ARF GTPase activating domain protein with ankyrin repeat-containing protein	Endocytosis (ko04144)	[T]	Signal transduction mechanisms	Putative GTPase activating protein for Arf	ADP-ribosylation factor GTPase-activating protein AGD1 OS=Arabidopsis thaliana OX=3702 GN=AGD1 PE=2 SV=2	T	Signal transduction mechanisms	Discolored-paralog2 [Zea mays]	biological process: biological regulation (GO:0065007);; molecular function: molecular function regulator (GO:0098772);; cellular component: cellular anatomical entity (GO:0110165);; molecular function: binding (GO:0005488)
Zm00001eb037040	Zm00001eb037040	0.626263	32	0.557594	29	0.747307	32	9.69959	435	8.833	484	8.04959	382	3.30826e-72	-3.86721	down	--	--	Molecular Function: DNA binding (GO:0003677);; Molecular Function: DNA-binding transcription factor activity (GO:0003700);; Cellular Component: nucleus (GO:0005634);;	K09286|2.2e-23|csat:104777523|K09286 EREBP-like factor | (RefSeq) ethylene-responsive transcription factor RAP2-6-like isoform X1	--	--	--	AP2 domain	Ethylene-responsive transcription factor ABR1 OS=Arabidopsis thaliana OX=3702 GN=ABR1 PE=2 SV=1	K	Transcription	Ethylene-responsive transcription factor ERF112 [Zea mays]	molecular function: binding (GO:0005488);; molecular function: transcription regulator activity (GO:0140110);; cellular component: intracellular (GO:0005622);; cellular component: cellular anatomical entity (GO:0110165)
Zm00001eb037100	Zm00001eb037100	2.15267	174	1.62936	134	1.86518	129	3.76832	273	4.16278	369	5.35172	410	5.80556e-13	-1.33019	down	--	--	--	--	--	--	--	--	--	--	--	--	--
Zm00001eb037340	Zm00001eb037340	0.777113	41	0.910654	49	0.559731	25	2.62702	124	2.24596	129	1.85416	93	7.62144e-08	-1.66948	down	--	--	Molecular Function: nucleotide binding (GO:0000166);; Molecular Function: DNA binding (GO:0003677);; Cellular Component: nucleus (GO:0005634);;	K01535|1.4e-24|osa:4345039|K01535 H+-transporting ATPase [EC:7.1.2.1] | (RefSeq) plasma membrane ATPase-like isoform X1	Oxidative phosphorylation (ko00190)	[P]	Inorganic ion transport and metabolism	--	Plasma membrane ATPase OS=Oryza sativa subsp. japonica OX=39947 GN=Os04g0656100 PE=2 SV=1	K	Transcription	uncharacterized protein LOC111590608 [Zea mays]	molecular function: binding (GO:0005488);; cellular component: intracellular (GO:0005622);; cellular component: cellular anatomical entity (GO:0110165)
Zm00001eb037470	Zm00001eb037470	2.83933	522	2.42549	455	2.31888	364	6.4533	1064	6.67597	1347	7.23867	1263	9.72382e-55	-1.52118	down	[T]	Signal transduction mechanisms	Molecular Function: ATP binding (GO:0005524);; Cellular Component: integral component of membrane (GO:0016021);; Molecular Function: ATPase activity (GO:0016887);;	K08712|2.8e-125|gsl:Gasu_29800|K08712 ATP-binding cassette, subfamily G (WHITE), member 2, SNQ2 | (RefSeq) ABC transporter, ATP-binding protein	ABC transporters (ko02010)	[Q]	Secondary metabolites biosynthesis, transport and catabolism	ABC-2 type transporter	ABC transporter G family member 45 OS=Oryza sativa subsp. japonica OX=39947 GN=ABCG45 PE=2 SV=2	Q	Secondary metabolites biosynthesis, transport and catabolism	ABC transporter G family member 34 [Zea mays]	molecular function: binding (GO:0005488);; cellular component: cellular anatomical entity (GO:0110165);; molecular function: catalytic activity (GO:0003824)
Zm00001eb037570	Zm00001eb037570	10.1176	911	11.0825	1018	10.0608	772	20.5553	1661	20.9927	2076	21.5116	1840	1.16701e-53	-1.11061	down	--	--	Molecular Function: chaperone binding (GO:0051087);;	--	--	[T]	Signal transduction mechanisms	BAG domain	BAG family molecular chaperone regulator 1 OS=Arabidopsis thaliana OX=3702 GN=BAG1 PE=1 SV=1	T	Signal transduction mechanisms	uncharacterized protein LOC100384516 [Zea mays]	molecular function: binding (GO:0005488)
Zm00001eb037600	Zm00001eb037600	1.31271	93	1.26831	92	1.61684	98	8.46215	538	9.41048	732	8.88399	598	1.47731e-73	-2.77493	down	--	--	Molecular Function: RNA polymerase II cis-regulatory region sequence-specific DNA binding (GO:0000978);; Molecular Function: DNA-binding transcription factor activity (GO:0003700);; Cellular Component: nucleus (GO:0005634);; Biological Process: cellular response to heat (GO:0034605);; Cellular Component: host cell nucleus (GO:0042025);; Molecular Function: sequence-specific DNA binding (GO:004356…	K09419|1.2e-192|zma:100286024|K09419 heat shock transcription factor, other eukaryote | (RefSeq) heat shock factor protein 7	--	[K]	Transcription	HSF-type DNA-binding	Heat stress transcription factor B-2b OS=Oryza sativa subsp. japonica OX=39947 GN=HSFB2B PE=2 SV=1	K	Transcription	heat shock factor protein 7 [Zea mays]	molecular function: binding (GO:0005488);; molecular function: transcription regulator activity (GO:0140110);; cellular component: intracellular (GO:0005622);; cellular component: cellular anatomical entity (GO:0110165);; biological process: cellular process (GO:0009987);; biological process: response to stimulus (GO:0050896);; biological process: biological regulation (GO:0065007)
Zm00001eb037640	Zm00001eb037640	5.08025	355	6.45188	459	4.99018	297	22.8857	1432	22.6139	1732	21.6455	1434	4.86973e-101	-2.11734	down	[O]	Posttranslational modification, protein turnover, chaperones	Molecular Function: ATPase activator activity (GO:0001671);; Cellular Component: cytosol (GO:0005829);; Biological Process: protein folding (GO:0006457);; Biological Process: positive regulation of ATPase activity (GO:0032781);; Molecular Function: chaperone binding (GO:0051087);; Molecular Function: Hsp90 protein binding (GO:0051879);;	K20224|2.7e-24|apro:F751_1339|K20224 importin-9 | (RefSeq) Importin-9	--	[S]	Function unknown	Activator of Hsp90 ATPase, N-terminal	--	O	Posttranslational modification, protein turnover, chaperones	uncharacterized protein LOC100285670 [Zea mays]	biological process: biological regulation (GO:0065007);; molecular function: molecular function regulator (GO:0098772);; cellular component: cellular anatomical entity (GO:0110165);; biological process: cellular process (GO:0009987);; molecular function: binding (GO:0005488)
Zm00001eb037860	Zm00001eb037860	0.193189	23	0.40077	48	0.352545	36	3.24228	340	2.66116	341	2.40554	267	7.50656e-39	-3.21135	down	[C]	Energy production and conversion	Biological Process: nitric oxide biosynthetic process (GO:0006809);; Molecular Function: heme binding (GO:0020037);; Molecular Function: molybdenum ion binding (GO:0030151);; Biological Process: nitrate assimilation (GO:0042128);; Molecular Function: molybdopterin cofactor binding (GO:0043546);; Molecular Function: nitrate reductase (NADPH) activity (GO:0050464);;	K10534|0.0e+00|zma:103643134|K10534 nitrate reductase (NAD(P)H) [EC:1.7.1.1 1.7.1.2 1.7.1.3] | (RefSeq) nitrate reductase [NADH]-like	Nitrogen metabolism (ko00910)	[C]	Energy production and conversion	Oxidoreductase molybdopterin binding domain	Nitrate reductase [NADH] 1 OS=Oryza sativa subsp. japonica OX=39947 GN=NIA1 PE=2 SV=3	C	Energy production and conversion	nitrate reductase [NADH]-like [Zea mays]	biological process: metabolic process (GO:0008152);; biological process: cellular process (GO:0009987);; molecular function: binding (GO:0005488);; molecular function: catalytic activity (GO:0003824)
Zm00001eb037870	Zm00001eb037870	0	0	0.01203	1	0	0	2.8119	145	5.56311	350	4.91395	268	1.32949e-14	-9.50742	down	[E]	Amino acid transport and metabolism	Biological Process: glutamine metabolic process (GO:0006541);; Molecular Function: hydrolase activity (GO:0016787);;	--	--	--	--	Peptidase C26	Putative glutamine amidotransferase GAT1_2.1 OS=Arabidopsis thaliana OX=3702 GN=GAT1_2.1 PE=2 SV=1	F	Nucleotide transport and metabolism	uncharacterized protein LOC103643135 [Zea mays]	biological process: metabolic process (GO:0008152);; biological process: cellular process (GO:0009987);; molecular function: catalytic activity (GO:0003824)
Zm00001eb037880	Zm00001eb037880	0.025425	2	0.01368	1	0.091729	5	12.7204	719	10.274	710	10.9042	652	2.66986e-52	-8.09128	down	[E]	Amino acid transport and metabolism	Biological Process: glutamine metabolic process (GO:0006541);; Molecular Function: transferase activity (GO:0016740);; Molecular Function: hydrolase activity (GO:0016787);;	--	--	--	--	Peptidase C26	Putative glutamine amidotransferase GAT1_2.1 OS=Arabidopsis thaliana OX=3702 GN=GAT1_2.1 PE=2 SV=1	F	Nucleotide transport and metabolism	uncharacterized protein LOC100272526 [Zea mays]	biological process: metabolic process (GO:0008152);; biological process: cellular process (GO:0009987);; molecular function: catalytic activity (GO:0003824)
Zm00001eb037920	Zm00001eb037920	0.363196	36	0.530734	53	0.265246	23	2.55429	224	2.9397	315	2.86744	266	9.61298e-33	-2.91636	down	--	--	--	--	--	--	--	--	--	--	--	--	--
Zm00001eb037930	Zm00001eb037930	0.567719	47	0.830642	70	0.795362	56	9.68275	717	8.21467	745	9.66404	758	8.95464e-113	-3.74916	down	--	--	Molecular Function: methyltransferase activity (GO:0008168);; Cellular Component: integral component of membrane (GO:0016021);; Biological Process: methylation (GO:0032259);;	--	--	[R]	General function prediction only	MORN repeat	--	S	Function unknown	junctophilin-1 [Zea mays]	molecular function: catalytic activity (GO:0003824);; cellular component: cellular anatomical entity (GO:0110165);; biological process: metabolic process (GO:0008152)
Zm00001eb038060	Zm00001eb038060	0.134476	9	0.264073	18	0.393119	22	0.729868	40	0.758126	55	0.722147	45	0.00169708	-1.54706	down	[G]	Carbohydrate transport and metabolism	Molecular Function: alpha-amylase activity (GO:0004556);; Molecular Function: calcium ion binding (GO:0005509);; Biological Process: carbohydrate metabolic process (GO:0005975);; Molecular Function: alpha-amylase activity (releasing maltohexaose) (GO:0103025);;	K01176|9.8e-266|zma:100383492|K01176 alpha-amylase [EC:3.2.1.1] | (RefSeq) putative alpha-amylase family protein precursor	Starch and sucrose metabolism (ko00500)	[G]	Carbohydrate transport and metabolism	Alpha-amylase C-terminal beta-sheet domain	Alpha-amylase isozyme 3D OS=Oryza sativa subsp. japonica OX=39947 GN=AMY1.3 PE=2 SV=2	G	Carbohydrate transport and metabolism	putative alpha-amylase family protein precursor [Zea mays]	molecular function: catalytic activity (GO:0003824);; molecular function: binding (GO:0005488);; biological process: metabolic process (GO:0008152)
Zm00001eb038140	Zm00001eb038140	2.16865	152	1.48547	106	1.61493	97	9.90132	622	8.66514	666	8.66373	576	8.72511e-58	-2.46273	down	[I]	Lipid transport and metabolism	Biological Process: catabolic process (GO:0009056);; Molecular Function: hydrolase activity (GO:0016787);;	K20506|1.3e-74|egu:105060863|K20506 tuliposide A-converting enzyme [EC:4.2.99.22] | (RefSeq) tuliposide A-converting enzyme 2, chloroplastic-like	--	[V]	Defense mechanisms	alpha/beta hydrolase fold	Tuliposide A-converting enzyme 1, chloroplastic OS=Tulipa gesneriana OX=13306 GN=TCEA1 PE=1 SV=1	V	Defense mechanisms	tuliposide A-converting enzyme 1, chloroplastic [Zea mays]	biological process: metabolic process (GO:0008152);; molecular function: catalytic activity (GO:0003824)
Zm00001eb038220	Zm00001eb038220	0.833263	51	0.653775	41	0.87511	46	2.70922	149	2.66721	179	2.79792	162	1.09756e-13	-1.88597	down	[IQR]	Lipid transport and metabolism;; Secondary metabolites biosynthesis, transport and catabolism;; General function prediction only	--	K04708|9.4e-10|cvr:CHLNCDRAFT_57682|K04708 3-dehydrosphinganine reductase [EC:1.1.1.102] | (RefSeq) hypothetical protein	Sphingolipid metabolism (ko00600)	[I]	Lipid transport and metabolism	short chain dehydrogenase	--	Q	Secondary metabolites biosynthesis, transport and catabolism	Short-chain dehydrogenase/reductase SDR [Zea mays]	--
Zm00001eb038420	Zm00001eb038420	1.09106	31	1.53568	45	1.74182	42	5.65814	142	3.1439	96	5.45783	145	3.56356e-08	-1.77343	down	--	--	--	--	--	[O]	Posttranslational modification, protein turnover, chaperones	--	E3 ubiquitin-protein ligase AIRP2 OS=Arabidopsis thaliana OX=3702 GN=AIRP2 PE=1 SV=1	--	--	uncharacterized protein LOC100280007 isoform X1 [Zea mays]	--
Zm00001eb038890	Zm00001eb038890	2.63898	228	2.68198	236	3.00839	221	36.1929	2799	35.1167	3322	33.7471	2762	0	-3.75779	down	--	--	Cellular Component: cytoplasm (GO:0005737);; Biological Process: trichome morphogenesis (GO:0010090);; Biological Process: cutin biosynthetic process (GO:0010143);; Molecular Function: transferase activity, transferring acyl groups other than amino-acyl groups (GO:0016747);; Biological Process: localization (GO:0051179);;	K19747|4.6e-239|zma:100191512|K19747 BAHD acyltransferase [EC:2.3.1.-] | (RefSeq) acyltransferase	--	--	--	Transferase family	BAHD acyltransferase DCR OS=Arabidopsis thaliana OX=3702 GN=DCR PE=2 SV=1	S	Function unknown	acyltransferase [Zea mays]	cellular component: cellular anatomical entity (GO:0110165);; biological process: cellular process (GO:0009987);; biological process: developmental process (GO:0032502);; biological process: metabolic process (GO:0008152);; molecular function: catalytic activity (GO:0003824);; biological process: localization (GO:0051179)
Zm00001eb040010	Zm00001eb040010	0.163963	6	0.571733	20	0.65497	19	2.13541	63	2.47245	89	2.73433	85	2.73969e-08	-2.43832	down	--	--	--	--	--	--	--	--	--	--	--	hypothetical protein ZEAMMB73_Zm00001d032013 [Zea mays]	--
Zm00001eb040180	Zm00001eb040180	1.15738	106	1.94301	183	1.74656	135	20.0222	1653	20.3371	2038	19.4411	1707	6.73659e-68	-3.72821	down	--	--	Molecular Function: iron ion binding (GO:0005506);; Molecular Function: oxidoreductase activity, acting on paired donors, with incorporation or reduction of molecular oxygen (GO:0016705);; Molecular Function: heme binding (GO:0020037);;	--	--	--	--	--	--	Q	Secondary metabolites biosynthesis, transport and catabolism	unnamed protein product [Triticum turgidum subsp. durum]	molecular function: binding (GO:0005488);; biological process: metabolic process (GO:0008152);; molecular function: catalytic activity (GO:0003824)
Zm00001eb040190	Zm00001eb040190	8.25024	563	8.06261	561	8.01131	466	23.0271	1409	22.5889	1691	23.3165	1510	3.58563e-92	-1.60004	down	[I]	Lipid transport and metabolism	Biological Process: catabolic process (GO:0009056);; Molecular Function: hydrolase activity (GO:0016787);;	K22097|2.5e-56|psom:113323289|K22097 3-O-acetylpapaveroxine carboxylesterase [EC:3.1.1.105] | (RefSeq) carboxylesterase 1-like	Isoquinoline alkaloid biosynthesis (ko00950)	[V]	Defense mechanisms	alpha/beta hydrolase fold	Carboxylesterase 1 OS=Actinidia eriantha OX=165200 GN=CXE1 PE=1 SV=1	V	Defense mechanisms	uncharacterized protein LOC100273650 [Zea mays]	biological process: metabolic process (GO:0008152);; molecular function: catalytic activity (GO:0003824)
Zm00001eb040400	Zm00001eb040400	7.36571	872	7.37312	890	7.35988	743	47.1677	5008	49.8478	6476	52.1562	5861	0	-2.85319	down	[TK]	Signal transduction mechanisms;; Transcription	Cellular Component: chloroplast (GO:0009507);; Biological Process: guanosine tetraphosphate metabolic process (GO:0015969);; Molecular Function: kinase activity (GO:0016301);;	K00951|0.0e+00|zma:103643236|K00951 GTP pyrophosphokinase [EC:2.7.6.5] | (RefSeq) probable GTP diphosphokinase RSH2, chloroplastic	Purine metabolism (ko00230)	[T]	Signal transduction mechanisms	HD domain	Probable GTP diphosphokinase RSH2, chloroplastic OS=Oryza sativa subsp. japonica OX=39947 GN=RSH2 PE=2 SV=1	T	Signal transduction mechanisms	probable GTP diphosphokinase RSH2, chloroplastic [Zea mays]	cellular component: intracellular (GO:0005622);; cellular component: cellular anatomical entity (GO:0110165);; biological process: metabolic process (GO:0008152);; biological process: cellular process (GO:0009987);; molecular function: catalytic activity (GO:0003824)
Zm00001eb040560	Zm00001eb040560	3.29902	136	3.78298	159	3.45178	122	19.032	704	12.8332	581	15.4045	603	3.75949e-46	-2.25693	down	--	--	--	--	--	--	--	Dormancy/auxin associated protein	Dormancy-associated protein homolog 3 OS=Arabidopsis thaliana OX=3702 GN=At1g56220 PE=1 SV=1	S	Function unknown	uncharacterized protein LOC100192502 [Zea mays]	--
Zm00001eb040650	Zm00001eb040650	0.695674	24	1.28523	45	1.72041	50	6.33003	194	4.4691	168	6.21084	201	6.13211e-15	-2.2984	down	--	--	Biological Process: response to auxin (GO:0009733);;	K07441|1.6e-09|sind:105162010|K07441 beta-1,4-N-acetylglucosaminyltransferase [EC:2.4.1.141] | (RefSeq) UDP-N-acetylglucosamine transferase subunit ALG14 homolog	N-Glycan biosynthesis (ko00510);; Various types of N-glycan biosynthesis (ko00513)	--	--	Auxin responsive protein	Auxin-responsive protein SAUR76 OS=Arabidopsis thaliana OX=3702 GN=SAUR76 PE=1 SV=1	S	Function unknown	SAUR33 - auxin-responsive SAUR family member [Zea mays]	biological process: response to stimulus (GO:0050896)
Zm00001eb040870	Zm00001eb040870	7.65213	725	8.50601	834	8.02742	650	25.7944	2222	27.042	2889	28.8414	2604	3.24961e-144	-1.86621	down	--	--	Molecular Function: hydrolase activity (GO:0016787);;	K01805|2.4e-46|ini:109191713|K01805 xylose isomerase [EC:5.3.1.5] | (RefSeq) xylose isomerase	Pentose and glucuronate interconversions (ko00040);; Fructose and mannose metabolism (ko00051)	[R]	General function prediction only	Putative serine esterase (DUF676)	--	S	Function unknown	serine esterase family protein [Zea mays]	molecular function: catalytic activity (GO:0003824)
Zm00001eb040920	Zm00001eb040920	0.754365	128	0.84418	146	0.692957	100	1.77645	266	1.76573	321	1.61051	255	4.87514e-12	-1.23855	down	[J]	Translation, ribosomal structure and biogenesis	Molecular Function: protein serine/threonine kinase activity (GO:0004674);; Molecular Function: ATP binding (GO:0005524);; Cellular Component: plasma membrane (GO:0005886);; Biological Process: hormone-mediated signaling pathway (GO:0009755);; Cellular Component: integral component of membrane (GO:0016021);;	K20718|1.4e-64|lsv:111893200|K20718 LRR receptor-like serine/threonine-protein kinase ERECTA [EC:2.7.11.1] | (RefSeq) LRR receptor-like serine/threonine-protein kinase ERECTA	MAPK signaling pathway - plant (ko04016)	--	--	Protein kinase domain	Receptor-like protein kinase OS=Ipomoea nil OX=35883 GN=INRPK1 PE=2 SV=2	T	Signal transduction mechanisms	receptor-like protein kinase isoform X1 [Zea mays]	biological process: metabolic process (GO:0008152);; biological process: cellular process (GO:0009987);; molecular function: catalytic activity (GO:0003824);; molecular function: binding (GO:0005488);; cellular component: cellular anatomical entity (GO:0110165);; biological process: signaling (GO:0023052);; biological process: response to stimulus (GO:0050896);; biological process: biological reg…
Zm00001eb041050	Zm00001eb041050	0.354664	49	0.323772	45	0.272581	32	1.70696	168	1.4409	196	1.82682	192	4.39114e-19	-2.21331	down	[R]	General function prediction only	Molecular Function: protein serine/threonine kinase activity (GO:0004674);; Molecular Function: ATP binding (GO:0005524);; Cellular Component: integral component of membrane (GO:0016021);;	K13418|4.6e-123|ppp:112278174|K13418 somatic embryogenesis receptor kinase 1 [EC:2.7.10.1 2.7.11.1] | (RefSeq) LRR receptor kinase BAK1-like	--	--	--	Protein tyrosine and serine/threonine kinase	Probable LRR receptor-like serine/threonine-protein kinase At4g30520 OS=Arabidopsis thaliana OX=3702 GN=At4g30520 PE=1 SV=1	T	Signal transduction mechanisms	probable LRR receptor-like serine/threonine-protein kinase At2g23950 isoform X2 [Zea mays]	biological process: metabolic process (GO:0008152);; biological process: cellular process (GO:0009987);; molecular function: catalytic activity (GO:0003824);; molecular function: binding (GO:0005488);; cellular component: cellular anatomical entity (GO:0110165)
Zm00001eb041110	Zm00001eb041110	0.226261	11	0.29561	15	0.414973	17	2.87654	123	2.48695	130	2.91829	132	5.08489e-20	-3.2212	down	--	--	--	K03257|8.9e-09|nau:109213224|K03257 translation initiation factor 4A | (RefSeq) eukaryotic initiation factor 4A-9-like isoform X1	RNA transport (ko03013)	--	--	--	--	--	--	Protein FLX-like 3 [Zea mays]	--
Zm00001eb041390	Zm00001eb041390	54.1683	2681	53.9487	2723	49.9867	2109	198.086	8798	180.905	9830	190.916	8974	0	-1.94661	down	[J]	Translation, ribosomal structure and biogenesis	Molecular Function: RNA binding (GO:0003723);; Molecular Function: endoribonuclease activity (GO:0004521);; Cellular Component: extracellular region (GO:0005576);; Biological Process: RNA catabolic process (GO:0006401);; Molecular Function: ribonuclease T2 activity (GO:0033897);;	K01166|7.7e-137|zma:100192110|K01166 ribonuclease T2 [EC:4.6.1.19] | (RefSeq) pco076023; uncharacterized protein LOC100192110 precursor	--	[A]	RNA processing and modification	Ribonuclease T2 family	Ribonuclease 3 OS=Arabidopsis thaliana OX=3702 GN=RNS3 PE=2 SV=1	A	RNA processing and modification	uncharacterized protein LOC100192110 precursor [Zea mays]	molecular function: binding (GO:0005488);; biological process: metabolic process (GO:0008152);; biological process: cellular process (GO:0009987);; molecular function: catalytic activity (GO:0003824);; cellular component: cellular anatomical entity (GO:0110165)
Zm00001eb041410	Zm00001eb041410	0.217884	24	0.307231	35	0.25118	20	0.604223	50	0.708598	85	0.593567	63	0.000398979	-1.38527	down	[N]	Cell motility	Cellular Component: Golgi apparatus (GO:0005794);; Cellular Component: integral component of membrane (GO:0016021);; Molecular Function: transferase activity, transferring glycosyl groups (GO:0016757);; Molecular Function: mannan synthase activity (GO:0051753);;	K13680|7.6e-295|sbi:8077824|K13680 beta-mannan synthase [EC:2.4.1.32] | (RefSeq) probable mannan synthase 11 isoform X1	--	--	--	Glycosyl transferase family group 2	Probable glucomannan 4-beta-mannosyltransferase 11 OS=Oryza sativa subsp. japonica OX=39947 GN=CSLA11 PE=2 SV=1	M	Cell wall/membrane/envelope biogenesis	uncharacterized protein LOC100216582 [Zea mays]	cellular component: intracellular (GO:0005622);; cellular component: cellular anatomical entity (GO:0110165);; molecular function: catalytic activity (GO:0003824);; biological process: metabolic process (GO:0008152)
Zm00001eb042000	Zm00001eb042000	0.08546	8	0.095029	9	0.131828	11	1.88553	157	1.1689	119	1.65213	146	4.96346e-24	-3.98668	down	--	--	Molecular Function: ubiquitin-protein transferase activity (GO:0004842);; Cellular Component: nucleus (GO:0005634);; Cellular Component: cytoplasm (GO:0005737);;	--	--	--	--	Armadillo/beta-catenin-like repeat	U-box domain-containing protein 40 OS=Arabidopsis thaliana OX=3702 GN=PUB40 PE=2 SV=2	O	Posttranslational modification, protein turnover, chaperones	uncharacterized protein LOC100382963 [Zea mays]	molecular function: catalytic activity (GO:0003824);; cellular component: intracellular (GO:0005622);; cellular component: cellular anatomical entity (GO:0110165)
Zm00001eb042370	Zm00001eb042370	6.62658	889	6.8089	931	5.85885	670	12.6493	1522	13.263	1952	13.7921	1756	4.39343e-48	-1.13796	down	[G]	Carbohydrate transport and metabolism	Molecular Function: catalytic activity (GO:0003824);; Cellular Component: cytoplasm (GO:0005737);; Cellular Component: cytosol (GO:0005829);;	K16055|0.0e+00|zma:103643324|K16055 trehalose 6-phosphate synthase/phosphatase [EC:2.4.1.15 3.1.3.12] | (RefSeq) probable alpha,alpha-trehalose-phosphate synthase [UDP-forming] 9	Starch and sucrose metabolism (ko00500)	[G]	Carbohydrate transport and metabolism	Glycosyltransferase family 20	Probable alpha,alpha-trehalose-phosphate synthase [UDP-forming] 9 OS=Arabidopsis thaliana OX=3702 GN=TPS9 PE=2 SV=1	G	Carbohydrate transport and metabolism	probable alpha,alpha-trehalose-phosphate synthase [UDP-forming] 9 [Zea mays]	molecular function: catalytic activity (GO:0003824);; cellular component: cellular anatomical entity (GO:0110165)
Zm00001eb042460	Zm00001eb042460	3.46858	156	3.48004	159	2.9291	112	6.76178	272	6.21228	305	6.45654	275	5.5055e-10	-1.06869	down	--	--	--	--	--	--	--	Domain of unknown function (DUF4228)	--	S	Function unknown	uncharacterized protein LOC100278604 [Zea mays]	--
Zm00001eb042520	Zm00001eb042520	1.7733	131	1.05242	85	1.49935	96	7.22461	517	6.39153	585	7.46215	610	9.02704e-53	-2.52105	down	[O]	Posttranslational modification, protein turnover, chaperones	Molecular Function: peptidyl-prolyl cis-trans isomerase activity (GO:0003755);; Cellular Component: chloroplast thylakoid membrane (GO:0009535);; Cellular Component: chloroplast stroma (GO:0009570);; Cellular Component: thylakoid lumen (GO:0031977);; Biological Process: defense response to bacterium (GO:0042742);;	--	--	--	--	Cyclophilin type peptidyl-prolyl cis-trans isomerase/CLD	Peptidyl-prolyl cis-trans isomerase CYP38, chloroplastic OS=Arabidopsis thaliana OX=3702 GN=CYP38 PE=1 SV=1	O	Posttranslational modification, protein turnover, chaperones	peptidyl-prolyl cis-trans isomerase [Zea mays]	molecular function: catalytic activity (GO:0003824);; cellular component: intracellular (GO:0005622);; cellular component: cellular anatomical entity (GO:0110165);; biological process: interspecies interaction between organisms (GO:0044419);; biological process: response to stimulus (GO:0050896)
Zm00001eb042620	Zm00001eb042620	0	0	0.044251	3	0.177662	8	2.04528	89	2.20948	118	1.2025	56	2.11236e-14	-4.60089	down	--	--	Cellular Component: integral component of membrane (GO:0016021);;	K22736|1.9e-06|obr:102720070|K22736 vacuolar iron transporter family protein | (RefSeq) vacuolar iron transporter homolog 3-like	--	--	--	Protein of unknown function, DUF599	--	S	Function unknown	hypothetical protein ZEAMMB73_Zm00001d032339 [Zea mays]	cellular component: cellular anatomical entity (GO:0110165)
Zm00001eb042630	Zm00001eb042630	0.110948	8	0.108812	8	0.104632	6	1.83194	104	1.32074	92	1.64036	99	6.52165e-18	-3.82223	down	--	--	Molecular Function: transmembrane receptor protein serine/threonine kinase activity (GO:0004675);; Molecular Function: ATP binding (GO:0005524);; Cellular Component: plasma membrane (GO:0005886);; Biological Process: protein phosphorylation (GO:0006468);; Cellular Component: integral component of membrane (GO:0016021);;	K13415|1.7e-16|atr:18432040|K13415 protein brassinosteroid insensitive 1 [EC:2.7.10.1 2.7.11.1] | (RefSeq) systemin receptor SR160	Plant hormone signal transduction (ko04075)	[T]	Signal transduction mechanisms	Protein kinase domain	Leucine-rich repeat receptor protein kinase EMS1 OS=Arabidopsis thaliana OX=3702 GN=EMS1 PE=1 SV=1	T	Signal transduction mechanisms	Protein kinase superfamily protein [Zea mays]	biological process: metabolic process (GO:0008152);; biological process: cellular process (GO:0009987);; molecular function: catalytic activity (GO:0003824);; molecular function: molecular transducer activity (GO:0060089);; molecular function: binding (GO:0005488);; cellular component: cellular anatomical entity (GO:0110165)
Zm00001eb042920	Zm00001eb042920	16.974	1258	17.4693	1327	17.6513	1117	49.9386	3323	47.0195	3825	46.1996	3247	8.43926e-161	-1.55305	down	[I]	Lipid transport and metabolism	Biological Process: phospholipid metabolic process (GO:0006644);; Molecular Function: phosphatidate phosphatase activity (GO:0008195);; Cellular Component: integral component of membrane (GO:0016021);;	K18693|1.4e-186|zma:100193193|K18693 diacylglycerol diphosphate phosphatase / phosphatidate phosphatase [EC:3.1.3.81 3.1.3.4] | (RefSeq) pco117551; lipid protein phosphatase isoform 2	Glycerolipid metabolism (ko00561);; Glycerophospholipid metabolism (ko00564)	[I]	Lipid transport and metabolism	PAP2 superfamily	Lipid phosphate phosphatase 2 OS=Arabidopsis thaliana OX=3702 GN=LPP2 PE=2 SV=1	I	Lipid transport and metabolism	uncharacterized protein LOC100193193 isoform 2 [Zea mays]	biological process: metabolic process (GO:0008152);; biological process: cellular process (GO:0009987);; molecular function: catalytic activity (GO:0003824);; cellular component: cellular anatomical entity (GO:0110165)
Zm00001eb043100	Zm00001eb043100	9.19678	660	9.64519	692	7.97419	485	17.8087	1144	19.5262	1505	21.0229	1406	7.0123e-39	-1.21043	down	--	--	Molecular Function: peroxidase activity (GO:0004601);; Cellular Component: extracellular region (GO:0005576);; Biological Process: response to oxidative stress (GO:0006979);; Cellular Component: plant-type cell wall (GO:0009505);; Cellular Component: plasmodesma (GO:0009506);; Molecular Function: heme binding (GO:0020037);; Biological Process: hydrogen peroxide catabolic process (GO:0042744);; Mo…	K00430|1.7e-179|zma:100282342|K00430 peroxidase [EC:1.11.1.7] | (RefSeq) peroxidase 27 precursor	Phenylpropanoid biosynthesis (ko00940)	--	--	Peroxidase	Peroxidase 27 OS=Arabidopsis thaliana OX=3702 GN=PER27 PE=1 SV=1	Q	Secondary metabolites biosynthesis, transport and catabolism	unknown [Zea mays]	biological process: metabolic process (GO:0008152);; biological process: cellular process (GO:0009987);; biological process: response to stimulus (GO:0050896);; biological process: detoxification (GO:0098754);; molecular function: catalytic activity (GO:0003824);; molecular function: antioxidant activity (GO:0016209);; cellular component: cellular anatomical entity (GO:0110165);; molecular functi…
Zm00001eb043140	Zm00001eb043140	1.18606	151	1.1449	149	0.948577	103	2.36644	270	2.34495	327	2.05863	248	2.64798e-10	-1.13749	down	[M]	Cell wall/membrane/envelope biogenesis	Molecular Function: protein kinase activity (GO:0004672);; Molecular Function: ATP binding (GO:0005524);; Molecular Function: carbohydrate binding (GO:0030246);;	K24104|3.3e-68|thj:104799061|K24104 GPN-loop GTPase | (RefSeq) LOW QUALITY PROTEIN: uncharacterized protein LOC104799061	--	--	--	Protein tyrosine and serine/threonine kinase	G-type lectin S-receptor-like serine/threonine-protein kinase SD1-1 OS=Arabidopsis thaliana OX=3702 GN=SD11 PE=1 SV=1	T	Signal transduction mechanisms	G-type lectin S-receptor-like serine/threonine-protein kinase B120 [Zea mays]	biological process: metabolic process (GO:0008152);; biological process: cellular process (GO:0009987);; molecular function: catalytic activity (GO:0003824);; molecular function: binding (GO:0005488)
Zm00001eb043150	Zm00001eb043150	0.351882	30	0.540255	46	0.559411	40	1.07883	81	1.13819	104	1.05392	83	0.000119051	-1.26044	down	[G]	Carbohydrate transport and metabolism	Molecular Function: carbohydrate:proton symporter activity (GO:0005351);; Cellular Component: integral component of plasma membrane (GO:0005887);; Biological Process: glucose import (GO:0046323);;	K24193|8.7e-208|dct:110106488|K24193 MFS transporter, SP family, sugar:H+ symporter | (RefSeq) sugar transport protein MST3	--	[R]	General function prediction only	Sugar (and other) transporter	Sugar transport protein MST2 OS=Oryza sativa subsp. japonica OX=39947 GN=MST2 PE=2 SV=1	U	Intracellular trafficking, secretion, and vesicular transport	unknown [Zea mays]	biological process: cellular process (GO:0009987);; biological process: localization (GO:0051179);; molecular function: transporter activity (GO:0005215);; cellular component: cellular anatomical entity (GO:0110165)
Zm00001eb043590	Zm00001eb043590	31.8877	3205	31.9148	3270	33.0656	2834	93.8653	8487	90.6029	10027	93.4916	8923	0	-1.62201	down	[C]	Energy production and conversion	Molecular Function: electron-transferring-flavoprotein dehydrogenase activity (GO:0004174);; Molecular Function: electron transfer activity (GO:0009055);; Biological Process: respiratory electron transport chain (GO:0022904);; Cellular Component: integral component of mitochondrial inner membrane (GO:0031305);; Molecular Function: oxidoreductase activity, oxidizing metal ions with flavin as accep…	K00311|0.0e+00|sbi:8065159|K00311 electron-transferring-flavoprotein dehydrogenase [EC:1.5.5.1] | (RefSeq) electron transfer flavoprotein-ubiquinone oxidoreductase, mitochondrial	--	[C]	Energy production and conversion	Electron transfer flavoprotein-ubiquinone oxidoreductase, 4Fe-4S	Electron transfer flavoprotein-ubiquinone oxidoreductase, mitochondrial OS=Oryza sativa subsp. japonica OX=39947 GN=Os10g0516300 PE=3 SV=1	C	Energy production and conversion	Electron transfer flavoprotein-ubiquinone oxidoreductase mitochondrial [Zea mays]	biological process: metabolic process (GO:0008152);; biological process: cellular process (GO:0009987);; molecular function: catalytic activity (GO:0003824);; cellular component: intracellular (GO:0005622);; cellular component: cellular anatomical entity (GO:0110165);; molecular function: binding (GO:0005488)
Zm00001eb043760	Zm00001eb043760	4.92839	227	4.81127	226	5.39414	211	12.4174	512	11.4155	576	11.3469	495	1.11171e-23	-1.31486	down	--	--	Biological Process: response to auxin (GO:0009733);;	K14488|1.7e-56|zma:107546748|K14488 SAUR family protein | (RefSeq) uncharacterized protein LOC107546748	Plant hormone signal transduction (ko04075)	--	--	Auxin responsive protein	Auxin-responsive protein SAUR36 OS=Arabidopsis thaliana OX=3702 GN=SAUR36 PE=2 SV=1	S	Function unknown	uncharacterized protein LOC107546748 [Zea mays]	biological process: response to stimulus (GO:0050896)
Zm00001eb043850	Zm00001eb043850	10.6996	299	11.418	325	10.5607	252	25.3921	637	23.9932	736	24.9674	662	8.459e-30	-1.28259	down	--	--	--	--	--	--	--	--	--	--	--	hypothetical protein SORBI_3001G198200, partial [Sorghum bicolor]	--
Zm00001eb043930	Zm00001eb043930	2.58919	148	3.07719	179	3.57342	174	25.7697	1313	25.7968	1613	27.6667	1494	8.82929e-182	-3.19839	down	--	--	Molecular Function: nucleic acid binding (GO:0003676);; Molecular Function: endonuclease activity (GO:0004519);; Biological Process: DNA catabolic process (GO:0006308);;	--	--	--	--	S1/P1 Nuclease	Endonuclease 1 OS=Arabidopsis thaliana OX=3702 GN=ENDO1 PE=1 SV=1	S	Function unknown	unknown [Zea mays]	molecular function: binding (GO:0005488);; biological process: metabolic process (GO:0008152);; biological process: cellular process (GO:0009987);; molecular function: catalytic activity (GO:0003824)
Zm00001eb043960	Zm00001eb043960	11.0148	1140	12.6853	1339	11.6135	1025	38.6646	3591	38.0642	4325	39.2772	3861	9.72359e-203	-1.81343	down	--	--	Molecular Function: copper ion binding (GO:0005507);; Molecular Function: oxidoreductase activity (GO:0016491);;	K00423|3.0e-156|zju:107419354|K00423 L-ascorbate oxidase [EC:1.10.3.3] | (RefSeq) L-ascorbate oxidase homolog	Ascorbate and aldarate metabolism (ko00053)	[Q]	Secondary metabolites biosynthesis, transport and catabolism	Multicopper oxidase	Monocopper oxidase-like protein SKU5 OS=Arabidopsis thaliana OX=3702 GN=SKU5 PE=1 SV=1	Q	Secondary metabolites biosynthesis, transport and catabolism	uncharacterized protein LOC732784 precursor [Zea mays]	molecular function: binding (GO:0005488);; molecular function: catalytic activity (GO:0003824)
Zm00001eb044080	Zm00001eb044080	2.40175	208	2.37019	216	1.79575	134	6.63633	510	6.44315	606	6.78597	561	3.90759e-32	-1.66198	down	--	--	Biological Process: response to abscisic acid (GO:0009737);;	--	--	--	--	--	--	S	Function unknown	apomucin [Zea mays]	biological process: response to stimulus (GO:0050896)
Zm00001eb044260	Zm00001eb044260	32.9997	1899	31.8194	2034	31.5062	1614	88.4197	4761	74.4272	4909	81.6394	4696	4.42051e-140	-1.44341	down	--	--	Molecular Function: calcium channel activity (GO:0005262);; Molecular Function: uniporter activity (GO:0015292);; Cellular Component: integral component of mitochondrial inner membrane (GO:0031305);; Biological Process: calcium import into the mitochondrion (GO:0036444);; Biological Process: mitochondrial calcium ion homeostasis (GO:0051560);; Cellular Component: uniplex complex (GO:1990246);;	K20858|2.7e-136|zma:111590560|K20858 calcium uniporter protein, mitochondrial | (RefSeq) calcium uniporter protein 2, mitochondrial-like	--	[R]	General function prediction only	Mitochondrial calcium uniporter	Calcium uniporter protein 2, mitochondrial OS=Arabidopsis thaliana OX=3702 GN=At2g23790 PE=2 SV=1	S	Function unknown	calcium uniporter protein 2, mitochondrial [Zea mays]	biological process: cellular process (GO:0009987);; biological process: localization (GO:0051179);; molecular function: transporter activity (GO:0005215);; cellular component: intracellular (GO:0005622);; cellular component: cellular anatomical entity (GO:0110165);; biological process: biological regulation (GO:0065007);; cellular component: protein-containing complex (GO:0032991)
Zm00001eb044360	Zm00001eb044360	0.466182	55	0.471315	57	0.639953	64	1.45412	154	1.19048	154	1.38841	155	1.00954e-08	-1.45398	down	--	--	Cellular Component: integral component of membrane (GO:0016021);;	K02184|5.4e-127|ini:109182789|K02184 formin 2 | (RefSeq) formin-like protein 1	--	[TZ]	Signal transduction mechanisms;; Cytoskeleton	Formin Homology 2 Domain	Formin-like protein 4 OS=Oryza sativa subsp. japonica OX=39947 GN=FH4 PE=3 SV=1	--	--	formin-like protein 4 [Zea mays]	cellular component: cellular anatomical entity (GO:0110165)
Zm00001eb044400	Zm00001eb044400	4.56456	160	5.49767	196	3.33909	100	9.82789	308	8.39193	322	8.98939	298	4.77064e-09	-1.1094	down	[J]	Translation, ribosomal structure and biogenesis	Molecular Function: N-acetyltransferase activity (GO:0008080);;	--	--	[R]	General function prediction only	Acetyltransferase (GNAT) family	--	S	Function unknown	uncharacterized protein LOC100382954 [Zea mays]	molecular function: catalytic activity (GO:0003824)
Zm00001eb044420	Zm00001eb044420	4.76123	293	5.18831	321	4.01221	211	16.002	883	15.9437	1070	16.0393	937	3.38415e-66	-1.87882	down	[Q]	Secondary metabolites biosynthesis, transport and catabolism	Biological Process: lipid metabolic process (GO:0006629);; Biological Process: isoprenoid metabolic process (GO:0006720);; Biological Process: terpenoid metabolic process (GO:0006721);; Biological Process: biological_process (GO:0008150);; Biological Process: metabolic process (GO:0008152);; Biological Process: isoprenoid biosynthetic process (GO:0008299);; Biological Process: lipid biosynthetic …	--	--	--	--	--	Protein NEOXANTHIN-DEFICIENT 1 OS=Oryza sativa subsp. japonica OX=39947 GN=NDX1 PE=3 SV=2	S	Function unknown	uncharacterized protein LOC100217307 isoform X1 [Zea mays]	biological process: metabolic process (GO:0008152);; biological process: cellular process (GO:0009987)
Zm00001eb044440	Zm00001eb044440	6.9616	470	8.75231	548	6.82716	360	17.1594	964	16.4895	1107	18.0732	1070	1.1986e-34	-1.26169	down	--	--	Molecular Function: metal ion binding (GO:0046872);;	--	--	[S]	Function unknown	HIT zinc finger	--	S	Function unknown	unknown [Zea mays]	molecular function: binding (GO:0005488)
Zm00001eb044470	Zm00001eb044470	14.1149	574	13.5221	561	10.3563	359	37.6864	1374	38.9405	1737	37.4165	1444	5.31062e-65	-1.68056	down	[J]	Translation, ribosomal structure and biogenesis	Molecular Function: N-acetyltransferase activity (GO:0008080);;	--	--	[R]	General function prediction only	Acetyltransferase (GNAT) family	--	S	Function unknown	uncharacterized protein LOC103643400 [Zea mays]	molecular function: catalytic activity (GO:0003824)
Zm00001eb044480	Zm00001eb044480	26.6843	1478	29.1343	1645	27.1553	1282	59.2765	2946	57.8108	3515	58.7953	3093	1.09817e-96	-1.18186	down	--	--	Biological Process: protein ubiquitination (GO:0016567);; Molecular Function: ubiquitin protein ligase activity (GO:0061630);;	--	--	[O]	Posttranslational modification, protein turnover, chaperones	Zinc finger, C3HC4 type (RING finger)	E3 ubiquitin-protein ligase AIRP2 OS=Arabidopsis thaliana OX=3702 GN=AIRP2 PE=1 SV=1	O	Posttranslational modification, protein turnover, chaperones	uncharacterized protein LOC100126941 [Zea mays]	biological process: metabolic process (GO:0008152);; biological process: cellular process (GO:0009987);; molecular function: catalytic activity (GO:0003824)
Zm00001eb044530	Zm00001eb044530	3.01821	86	2.65954	78	3.48384	85	7.71535	197	5.6825	178	4.77629	129	1.83792e-05	-1.07939	down	--	--	--	--	--	--	--	--	--	J	Translation, ribosomal structure and biogenesis	hypothetical protein ZEAMMB73_Zm00001d032564 [Zea mays]	--
Zm00001eb044650	Zm00001eb044650	1.55389	103	1.5195	103	1.1213	63	8.542	506	9.20094	666	10.0816	632	1.47863e-69	-2.81576	down	[IQR]	Lipid transport and metabolism;; Secondary metabolites biosynthesis, transport and catabolism;; General function prediction only	Cellular Component: chloroplast (GO:0009507);; Biological Process: photosynthesis (GO:0015979);; Biological Process: chlorophyll biosynthetic process (GO:0015995);; Molecular Function: protochlorophyllide reductase activity (GO:0016630);;	K00218|5.3e-218|zma:100283531|K00218 protochlorophyllide reductase [EC:1.3.1.33] | (RefSeq) protochlorophyllide reductase B	Porphyrin and chlorophyll metabolism (ko00860)	[Q]	Secondary metabolites biosynthesis, transport and catabolism	short chain dehydrogenase	Protochlorophyllide reductase B, chloroplastic OS=Oryza sativa subsp. japonica OX=39947 GN=PORB PE=2 SV=1	Q	Secondary metabolites biosynthesis, transport and catabolism	protochlorophyllide reductase B [Zea mays]	cellular component: intracellular (GO:0005622);; cellular component: cellular anatomical entity (GO:0110165);; biological process: metabolic process (GO:0008152);; biological process: cellular process (GO:0009987);; molecular function: catalytic activity (GO:0003824)
Zm00001eb044870	Zm00001eb044870	3.97847	327	3.35772	282	4.32862	304	8.71553	643	8.68835	784	9.60816	750	6.90237e-27	-1.31038	down	[T]	Signal transduction mechanisms	Molecular Function: hydrolase activity (GO:0016787);;	--	--	--	--	Calcineurin-like phosphoesterase	--	S	Function unknown	Ser/Thr protein phosphatase family [Zea mays]	molecular function: catalytic activity (GO:0003824)
Zm00001eb045330	Zm00001eb045330	0.111236	5	0.312737	14	0.274249	11	2.64753	103	2.13355	102	2.05082	85	3.87798e-15	-3.33566	down	--	--	--	--	--	--	--	--	--	--	--	uncharacterized protein LOC103643437 [Zea mays]	--
Zm00001eb045420	Zm00001eb045420	7.65818	894	7.7038	936	6.75987	684	14.6299	1605	15.8717	2018	15.8263	1772	9.81713e-56	-1.16853	down	--	--	Biological Process: response to reactive oxygen species (GO:0000302);; Biological Process: response to singlet oxygen (GO:0000304);; Cellular Component: cellular_component (GO:0005575);; Cellular Component: intracellular (GO:0005622);; Cellular Component: obsolete cell (GO:0005623);; Biological Process: response to stress (GO:0006950);; Biological Process: response to oxidative stress (GO:0006979…	K18681|2.8e-28|csl:COCSUDRAFT_60817|K18681 DIS3-like exonuclease 1 [EC:3.1.13.-] | (RefSeq) RNB-domain-containing protein	RNA degradation (ko03018)	--	--	Domain of unknown function (DUF3506)	Protein EXECUTER 1, chloroplastic OS=Oryza sativa subsp. japonica OX=39947 GN=EX1 PE=2 SV=1	S	Function unknown	Protein EXECUTER 1 chloroplastic [Zea mays]	biological process: response to stimulus (GO:0050896);; cellular component: intracellular (GO:0005622);; cellular component: cellular anatomical entity (GO:0110165)
Zm00001eb045490	Zm00001eb045490	0	0	0	0	0.055056	5	0.862544	66	0.689254	65	0.533299	44	0.00020696	-5.08284	down	[C]	Energy production and conversion	Biological Process: cytokinin metabolic process (GO:0009690);; Molecular Function: cytokinin dehydrogenase activity (GO:0019139);; Molecular Function: FAD binding (GO:0071949);;	K00279|0.0e+00|zma:100526750|K00279 cytokinin dehydrogenase [EC:1.5.99.12] | (RefSeq) CKX6; cytokinin dehydrogenase 6 precursor	Zeatin biosynthesis (ko00908)	[C]	Energy production and conversion	Cytokinin dehydrogenase 1, FAD and cytokinin binding	Cytokinin dehydrogenase 3 OS=Oryza sativa subsp. japonica OX=39947 GN=CKX3 PE=2 SV=1	C	Energy production and conversion	cytokinin dehydrogenase 6 precursor [Zea mays]	biological process: metabolic process (GO:0008152);; biological process: cellular process (GO:0009987);; biological process: biological regulation (GO:0065007);; molecular function: catalytic activity (GO:0003824);; molecular function: binding (GO:0005488)
Zm00001eb045670	Zm00001eb045670	30.8161	2640	32.4277	2797	31.2203	2270	74.2837	5714	75.0026	7070	76.1145	6229	3.41256e-222	-1.36576	down	--	--	Molecular Function: nucleotide-sugar transmembrane transporter activity (GO:0005338);; Molecular Function: UDP-xylose transmembrane transporter activity (GO:0005464);; Cellular Component: Golgi apparatus (GO:0005794);; Molecular Function: antiporter activity (GO:0015297);; Cellular Component: integral component of membrane (GO:0016021);; Molecular Function: transmembrane transporter activity (GO:…	K15285|4.2e-186|zma:100216974|K15285 solute carrier family 35, member E3 | (RefSeq) umc2676; uncharacterized protein LOC100216974	--	[GE]	Carbohydrate transport and metabolism;; Amino acid transport and metabolism	Triose-phosphate Transporter family	UDP-xylose transporter 2 OS=Arabidopsis thaliana OX=3702 GN=UXT2 PE=1 SV=1	--	--	hypothetical protein SORBI_3001G217500 [Sorghum bicolor]	biological process: cellular process (GO:0009987);; biological process: localization (GO:0051179);; molecular function: transporter activity (GO:0005215);; cellular component: intracellular (GO:0005622);; cellular component: cellular anatomical entity (GO:0110165)
Zm00001eb045780	Zm00001eb045780	1.9081	114	2.01736	123	2.27008	116	5.00537	268	5.09469	330	6.10122	344	2.17599e-16	-1.47516	down	--	--	Molecular Function: transcription regulatory region sequence-specific DNA binding (GO:0000976);; Molecular Function: DNA-binding transcription factor activity (GO:0003700);; Cellular Component: nucleus (GO:0005634);; Biological Process: cell differentiation (GO:0030154);; Molecular Function: sequence-specific DNA binding (GO:0043565);;	K09422|1.4e-145|zma:100384616|K09422 transcription factor MYB, plant | (RefSeq) MYB121; putative MYB DNA-binding domain superfamily protein	--	[K]	Transcription	Myb-like DNA-binding domain	Transcription factor MYB30 OS=Oryza sativa subsp. japonica OX=39947 GN=MYB30 PE=1 SV=1	K	Transcription	uncharacterized protein LOC100384616 [Zea mays]	molecular function: binding (GO:0005488);; molecular function: transcription regulator activity (GO:0140110);; cellular component: intracellular (GO:0005622);; cellular component: cellular anatomical entity (GO:0110165);; biological process: cellular process (GO:0009987);; biological process: developmental process (GO:0032502)
Zm00001eb045970	Zm00001eb045970	4.72895	183	5.30043	209	5.59602	184	15.8753	550	19.3463	819	18.6785	684	1.44899e-43	-1.88613	down	--	--	--	--	--	--	--	--	--	--	--	unknown [Zea mays]	--
Zm00001eb045980	Zm00001eb045980	10.0945	106	13.5792	145	13.1824	118	46.4968	435	48.6307	557	47.0629	466	3.18793e-38	-2.03995	down	--	--	--	--	--	--	--	--	--	--	--	unknown [Zea mays]	--
Zm00001eb046220	Zm00001eb046220	0.573651	94	0.674396	113	0.798183	111	1.41642	208	1.26799	227	1.46193	227	5.83473e-08	-1.11578	down	[T]	Signal transduction mechanisms	Molecular Function: protein kinase activity (GO:0004672);; Molecular Function: ATP binding (GO:0005524);; Cellular Component: plasma membrane (GO:0005886);; Biological Process: hormone-mediated signaling pathway (GO:0009755);; Cellular Component: integral component of membrane (GO:0016021);;	K13415|1.6e-76|han:110929858|K13415 protein brassinosteroid insensitive 1 [EC:2.7.10.1 2.7.11.1] | (RefSeq) systemin receptor SR160-like	Plant hormone signal transduction (ko04075)	--	--	Leucine rich repeat	MDIS1-interacting receptor like kinase 2 OS=Arabidopsis thaliana OX=3702 GN=MIK2 PE=1 SV=3	T	Signal transduction mechanisms	MDIS1-interacting receptor like kinase 2 [Zea mays]	biological process: metabolic process (GO:0008152);; biological process: cellular process (GO:0009987);; molecular function: catalytic activity (GO:0003824);; molecular function: binding (GO:0005488);; cellular component: cellular anatomical entity (GO:0110165);; biological process: signaling (GO:0023052);; biological process: response to stimulus (GO:0050896);; biological process: biological reg…
Zm00001eb046720	Zm00001eb046720	0.865427	13	1.24096	18	1.10612	14	6.9317	89	8.68325	136	7.67077	104	8.56412e-16	-2.92343	down	--	--	Cellular Component: integral component of membrane (GO:0016021);;	--	--	--	--	--	--	--	--	uncharacterized protein LOC100501650 [Zea mays]	cellular component: cellular anatomical entity (GO:0110165)
Zm00001eb046740	Zm00001eb046740	80.8564	4435	82.2092	4611	87.7254	4052	308.198	15223	288.758	17364	302.546	16066	0	-1.95615	down	--	--	Cellular Component: nucleus (GO:0005634);; Biological Process: ubiquitin-dependent protein catabolic process (GO:0006511);; Molecular Function: zinc ion binding (GO:0008270);; Biological Process: protein ubiquitination (GO:0016567);; Molecular Function: ubiquitin protein ligase activity (GO:0061630);;	K10144|6.2e-119|zma:100192978|K10144 RING finger and CHY zinc finger domain-containing protein 1 [EC:2.3.2.27] | (RefSeq) IDP190; uncharacterized protein LOC100192978	Ubiquitin mediated proteolysis (ko04120)	[R]	General function prediction only	Zinc-ribbon	E3 ubiquitin-protein ligase RZFP34 OS=Arabidopsis thaliana OX=3702 GN=RZPF34 PE=1 SV=1	O	Posttranslational modification, protein turnover, chaperones	CHY-type/CTCHY-type/RING-type Zinc finger protein [Zea mays]	cellular component: intracellular (GO:0005622);; cellular component: cellular anatomical entity (GO:0110165);; biological process: metabolic process (GO:0008152);; biological process: cellular process (GO:0009987);; molecular function: binding (GO:0005488);; molecular function: catalytic activity (GO:0003824)
Zm00001eb047060	Zm00001eb047060	3.25937	170	3.75853	197	3.5585	156	8.27779	377	6.98985	390	8.42194	397	1.61659e-15	-1.22342	down	--	--	Biological Process: protein ubiquitination (GO:0016567);; Molecular Function: ubiquitin protein ligase activity (GO:0061630);;	--	--	[O]	Posttranslational modification, protein turnover, chaperones	--	E3 ubiquitin-protein ligase AIRP2 OS=Arabidopsis thaliana OX=3702 GN=AIRP2 PE=1 SV=1	O	Posttranslational modification, protein turnover, chaperones	uncharacterized protein LOC100217218 isoform X3 [Zea mays]	biological process: metabolic process (GO:0008152);; biological process: cellular process (GO:0009987);; molecular function: catalytic activity (GO:0003824)
Zm00001eb047170	Zm00001eb047170	24.3945	2898	23.4466	2840	23.1394	2343	52.2755	5574	49.3945	6443	51.6661	5830	1.06136e-182	-1.20926	down	[O]	Posttranslational modification, protein turnover, chaperones	Molecular Function: ATP binding (GO:0005524);; Cellular Component: nucleus (GO:0005634);; Cellular Component: cytoplasm (GO:0005737);; Cellular Component: cytosol (GO:0005829);; Biological Process: macroautophagy (GO:0016236);; Molecular Function: ATPase activity (GO:0016887);; Biological Process: ubiquitin-dependent ERAD pathway (GO:0030433);; Biological Process: retrograde protein transport, ER…	K13525|0.0e+00|sbi:8073902|K13525 transitional endoplasmic reticulum ATPase | (RefSeq) cell division control protein 48 homolog E isoform X2	Protein processing in endoplasmic reticulum (ko04141)	[O]	Posttranslational modification, protein turnover, chaperones	ATPase family associated with various cellular activities (AAA)	Cell division control protein 48 homolog E OS=Arabidopsis thaliana OX=3702 GN=CDC48E PE=2 SV=2	O	Posttranslational modification, protein turnover, chaperones	Cell division control protein 48 homolog D [Zea mays]	molecular function: binding (GO:0005488);; cellular component: intracellular (GO:0005622);; cellular component: cellular anatomical entity (GO:0110165);; biological process: metabolic process (GO:0008152);; biological process: cellular process (GO:0009987);; molecular function: catalytic activity (GO:0003824);; biological process: response to stimulus (GO:0050896);; biological process: localizati…
Zm00001eb047580	Zm00001eb047580	0.729141	54	0.668836	50	0.885121	56	2.19713	145	1.55707	125	1.88787	132	3.41915e-07	-1.39459	down	--		Molecular Function: protein kinase activity (GO:0004672);; Molecular Function: ATP binding (GO:0005524);;	K00924|4.2e-87|bna:106414264|K00924 kinase [EC:2.7.1.-] | (RefSeq) probable serine/threonine-protein kinase PBL1 isoform X1	--	[T]	Signal transduction mechanisms	Protein tyrosine and serine/threonine kinase	Probable serine/threonine-protein kinase PBL16 OS=Arabidopsis thaliana OX=3702 GN=PBL16 PE=1 SV=1	T	Signal transduction mechanisms	putative receptor-like protein kinase [Zea mays]	biological process: metabolic process (GO:0008152);; biological process: cellular process (GO:0009987);; molecular function: catalytic activity (GO:0003824);; molecular function: binding (GO:0005488)
Zm00001eb047780	Zm00001eb047780	0.97841	56	0.74738	44	0.51442	25	2.55351	132	1.67812	105	1.69534	93	5.3565e-06	-1.49538	down	--	--	Biological Process: chlorophyll catabolic process (GO:0015996);; Molecular Function: chlorophyllase activity (GO:0047746);;	K08099|3.6e-58|zma:100191887|K08099 chlorophyllase [EC:3.1.1.14] | (RefSeq) chlorophyllase-2	Porphyrin and chlorophyll metabolism (ko00860)	--	--	Chlorophyllase	Chlorophyllase-1, chloroplastic OS=Citrus unshiu OX=55188 PE=2 SV=1	S	Function unknown	Chlorophyllase-2, chloroplastic [Zea mays]	biological process: metabolic process (GO:0008152);; biological process: cellular process (GO:0009987);; molecular function: catalytic activity (GO:0003824)
Zm00001eb047990	Zm00001eb047990	12.9055	762	12.421	748	11.9291	600	22.9442	1216	23.8743	1547	25.1515	1410	1.03859e-38	-1.04834	down	--	--	--	--	--	--	--	PDDEXK-like family of unknown function	--	S	Function unknown	hypothetical protein Zm00014a_001091 [Zea mays]	--
Zm00001eb048670	Zm00001eb048670	0.828914	26	0.636206	21	0.085438	3	8.88438	246	8.94614	304	7.98903	235	1.04865e-10	-4.08494	down	--	--	Cellular Component: chloroplast thylakoid membrane (GO:0009535);; Cellular Component: integral component of membrane (GO:0016021);;	K07937|4.4e-19|soe:110799432|K07937 ADP-ribosylation factor 1/2 | (RefSeq) ADP-ribosylation factor 1-like	Endocytosis (ko04144)	--	--	--	Stress enhanced protein 1, chloroplastic OS=Arabidopsis thaliana OX=3702 GN=SEP1 PE=2 SV=1	S	Function unknown	Stress enhanced protein 1 chloroplastic [Zea mays]	cellular component: intracellular (GO:0005622);; cellular component: cellular anatomical entity (GO:0110165)
Zm00001eb048770	Zm00001eb048770	5.56035	161	5.31045	157	4.70636	117	13.641	355	11.7252	373	15.1179	416	3.05439e-19	-1.46977	down	--	--	Cellular Component: nucleus (GO:0005634);; Biological Process: response to wounding (GO:0009611);; Biological Process: regulation of defense response (GO:0031347);; Biological Process: regulation of jasmonic acid mediated signaling pathway (GO:2000022);;	K13464|2.5e-73|zma:100284979|K13464 jasmonate ZIM domain-containing protein | (RefSeq) ZIM motif family protein	Plant hormone signal transduction (ko04075)	--	--	tify domain	Protein TIFY 11e OS=Oryza sativa subsp. indica OX=39946 GN=TIFY11E PE=3 SV=1	S	Function unknown	uncharacterized protein LOC100284979 [Zea mays]	cellular component: intracellular (GO:0005622);; cellular component: cellular anatomical entity (GO:0110165);; biological process: response to stimulus (GO:0050896);; biological process: biological regulation (GO:0065007)
Zm00001eb048780	Zm00001eb048780	15.2532	568	15.0981	574	13.8325	439	37.7912	1263	33.5461	1372	35.0067	1238	2.47857e-55	-1.36288	down	--	--	Cellular Component: nucleus (GO:0005634);; Biological Process: response to wounding (GO:0009611);; Biological Process: regulation of defense response (GO:0031347);; Biological Process: regulation of jasmonic acid mediated signaling pathway (GO:2000022);;	K13464|4.3e-82|zma:100284894|K13464 jasmonate ZIM domain-containing protein | (RefSeq) gpm925; uncharacterized protein LOC100284894	Plant hormone signal transduction (ko04075)	--	--	tify domain	Protein TIFY 11e OS=Oryza sativa subsp. indica OX=39946 GN=TIFY11E PE=3 SV=1	K	Transcription	uncharacterized protein LOC100284894 [Zea mays]	cellular component: intracellular (GO:0005622);; cellular component: cellular anatomical entity (GO:0110165);; biological process: response to stimulus (GO:0050896);; biological process: biological regulation (GO:0065007)
Zm00001eb049140	Zm00001eb049140	25.9314	1496	26.1998	1541	26.7117	1313	58.7437	3040	59.406	3762	62.3146	3413	1.15001e-121	-1.29354	down	--	--	Cellular Component: cytoplasm (GO:0005737);; Cellular Component: integral component of membrane (GO:0016021);;	K13348|3.1e-193|zma:100285035|K13348 protein Mpv17 | (RefSeq) mpv17 / PMP22 family protein	Peroxisome (ko04146)	[R]	General function prediction only	Mpv17 / PMP22 family	--	S	Function unknown	mpv17 / PMP22 family protein [Zea mays]	cellular component: cellular anatomical entity (GO:0110165)
Zm00001eb049240	Zm00001eb049240	13.9302	2904	14.7577	3137	13.6034	2420	37.0995	6677	32.9445	7523	34.6147	6832	4.06624e-216	-1.38178	down	--	--	--	--	--	--	--	Inositol hexakisphosphate	--	S	Function unknown	uncharacterized protein LOC103643638 [Zea mays]	--
Zm00001eb049830	Zm00001eb049830	2.61142	398	2.75202	434	2.73365	369	5.42632	733	4.88569	808	5.95473	852	5.59517e-22	-1.06048	down	--	--	Cellular Component: chromatin (GO:0000785);; Molecular Function: transcription regulatory region sequence-specific DNA binding (GO:0000976);; Molecular Function: regulatory region nucleic acid binding (GO:0001067);; Molecular Function: molecular_function (GO:0003674);; Molecular Function: nucleic acid binding (GO:0003676);; Molecular Function: DNA binding (GO:0003677);; Molecular Function: chroma…	K15601|0.0e+00|zma:103643664|K15601 [histone H3]-dimethyl-L-lysine9 demethylase [EC:1.14.11.65] | (RefSeq) lysine-specific demethylase JMJ25 isoform X1	--	[K]	Transcription	JmjC domain, hydroxylase	Lysine-specific demethylase JMJ25 OS=Arabidopsis thaliana OX=3702 GN=JMJ25 PE=1 SV=1	O	Posttranslational modification, protein turnover, chaperones	Transcription factor jumonji (jmjC) domain-containing protein [Zea mays]	cellular component: cellular anatomical entity (GO:0110165);; molecular function: binding (GO:0005488);; molecular function: catalytic activity (GO:0003824);; cellular component: intracellular (GO:0005622);; biological process: metabolic process (GO:0008152);; biological process: cellular process (GO:0009987);; biological process: biological regulation (GO:0065007);; biological process: response …
Zm00001eb050430	Zm00001eb050430	2.55469	99	3.23179	128	3.56441	118	21.9397	761	21.5429	914	23.5972	866	4.20245e-102	-2.93949	down	--	--	--	--	--	--	--	--	--	--	--	Os12g0616150, partial [Oryza sativa Japonica Group]	--
Zm00001eb050460	Zm00001eb050460	139.019	11010	135.607	10950	134.978	9111	686.749	48811	664.392	57775	673.148	50637	0	-2.40367	down	[E]	Amino acid transport and metabolism	Molecular Function: ornithine-oxo-acid transaminase activity (GO:0004587);; Molecular Function: pyridoxal phosphate binding (GO:0030170);; Molecular Function: ornithine(lysine) transaminase activity (GO:0050155);; Biological Process: L-proline biosynthetic process (GO:0055129);;	K00819|2.3e-273|zma:100191445|K00819 ornithine--oxo-acid transaminase [EC:2.6.1.13] | (RefSeq) putative ornithine aminotransferase protein	Arginine and proline metabolism (ko00330)	[E]	Amino acid transport and metabolism	Aminotransferase class-III	Ornithine aminotransferase, mitochondrial OS=Oryza sativa subsp. japonica OX=39947 GN=OAT PE=2 SV=1	E	Amino acid transport and metabolism	putative ornithine aminotransferase protein [Zea mays]	molecular function: catalytic activity (GO:0003824);; molecular function: binding (GO:0005488);; biological process: metabolic process (GO:0008152);; biological process: cellular process (GO:0009987)
Zm00001eb050700	Zm00001eb050700	0.426675	29	0.595967	40	0.430291	25	4.27179	253	3.60317	261	3.54538	222	1.60972e-34	-3.04106	down	[R]	General function prediction only	Biological Process: lipid catabolic process (GO:0016042);; Molecular Function: hydrolase activity (GO:0016787);;	--	--	[I]	Lipid transport and metabolism	Patatin-like phospholipase	Patatin-like protein 3 OS=Oryza sativa subsp. indica OX=39946 GN=PLP3 PE=3 SV=1	I	Lipid transport and metabolism	patatin-like protein 3 [Zea mays]	biological process: metabolic process (GO:0008152);; molecular function: catalytic activity (GO:0003824)
Zm00001eb050770	Zm00001eb050770	6.79164	488	6.21267	455	6.88997	422	22.4266	1444	22.7301	1790	22.0665	1504	5.10631e-109	-1.85526	down	--	--	Molecular Function: transcription regulatory region sequence-specific DNA binding (GO:0000976);; Molecular Function: DNA-binding transcription factor activity (GO:0003700);; Molecular Function: transcription coregulator activity (GO:0003712);; Cellular Component: nucleus (GO:0005634);; Biological Process: regulation of transcription, DNA-templated (GO:0006355);; Molecular Function: sequence-speci…	K09422|3.2e-38|bvg:104894408|K09422 transcription factor MYB, plant | (RefSeq) transcription factor MYB98	--	[K]	Transcription	Myb-like DNA-binding domain	Transcription factor MYB119 OS=Arabidopsis thaliana OX=3702 GN=MYB119 PE=2 SV=1	--	--	uncharacterized protein LOC100193638 [Zea mays]	molecular function: binding (GO:0005488);; molecular function: transcription regulator activity (GO:0140110);; cellular component: intracellular (GO:0005622);; cellular component: cellular anatomical entity (GO:0110165);; biological process: biological regulation (GO:0065007)
Zm00001eb050850	Zm00001eb050850	0.665673	68	0.647419	68	1.09495	81	2.12715	163	1.66311	185	2.25812	196	6.60305e-09	-1.37907	down	[G]	Carbohydrate transport and metabolism	Cellular Component: integral component of membrane (GO:0016021);; Molecular Function: transmembrane transporter activity (GO:0022857);;	K08202|1.0e-12|egu:105034631|K08202 MFS transporter, OCT family, solute carrier family 22 (organic cation transporter), member 4/5 | (RefSeq) organic cation/carnitine transporter 4-like	--	[R]	General function prediction only	Sugar (and other) transporter	Organic cation/carnitine transporter 7 OS=Arabidopsis thaliana OX=3702 GN=OCT7 PE=2 SV=1	S	Function unknown	Organic cation/carnitine transporter 7 [Zea mays]	cellular component: cellular anatomical entity (GO:0110165);; molecular function: transporter activity (GO:0005215)
Zm00001eb050870	Zm00001eb050870	11.757	1149	11.2372	1120	11.5702	963	23.1261	2026	23.8261	2550	24.2195	2245	1.14589e-71	-1.13935	down	[T]	Signal transduction mechanisms	Molecular Function: protein kinase activity (GO:0004672);; Molecular Function: ATP binding (GO:0005524);; Cellular Component: cytoplasm (GO:0005737);; Biological Process: signal transduction (GO:0007165);;	K01968|5.1e-162|tcc:18613295|K01968 3-methylcrotonyl-CoA carboxylase alpha subunit [EC:6.4.1.4] | (RefSeq) methylcrotonoyl-CoA carboxylase subunit alpha, mitochondrial	Valine, leucine and isoleucine degradation (ko00280)	[T]	Signal transduction mechanisms	Protein tyrosine and serine/threonine kinase	Serine/threonine-protein kinase STY13 OS=Arabidopsis thaliana OX=3702 GN=STY13 PE=1 SV=2	T	Signal transduction mechanisms	uncharacterized protein LOC100274496 [Zea mays]	biological process: metabolic process (GO:0008152);; biological process: cellular process (GO:0009987);; molecular function: catalytic activity (GO:0003824);; molecular function: binding (GO:0005488);; cellular component: cellular anatomical entity (GO:0110165);; biological process: biological regulation (GO:0065007)
Zm00001eb050910	Zm00001eb050910	0.314128	26	0.381463	32	0.195518	14	2.29111	165	2.3113	204	2.59405	198	1.41193e-26	-3.05351	down	--	--	Molecular Function: protein binding (GO:0005515);; Cellular Component: cellular_component (GO:0005575);; Cellular Component: intracellular (GO:0005622);; Cellular Component: obsolete cell (GO:0005623);; Cellular Component: cytoplasm (GO:0005737);; Cellular Component: cytosol (GO:0005829);; Cellular Component: cytoskeleton (GO:0005856);; Cellular Component: microtubule associated complex (GO:00058…	--	--	--	--	IQ calmodulin-binding motif	Protein IQ-DOMAIN 20 OS=Arabidopsis thaliana OX=3702 GN=IQD20 PE=1 SV=1	S	Function unknown	IQ calmodulin-binding motif family protein [Zea mays]	molecular function: binding (GO:0005488);; cellular component: intracellular (GO:0005622);; cellular component: cellular anatomical entity (GO:0110165);; cellular component: protein-containing complex (GO:0032991)
Zm00001eb051020	Zm00001eb051020	2.36352	177	2.91832	222	2.73143	174	8.66894	580	4.42778	363	4.60212	326	1.46975e-08	-1.23273	down	--	--	Molecular Function: protein serine/threonine kinase activity (GO:0004674);; Molecular Function: ATP binding (GO:0005524);;	--	--	--	--	--	--	--	--	Os12g0603700 [Oryza sativa Japonica Group]	biological process: metabolic process (GO:0008152);; biological process: cellular process (GO:0009987);; molecular function: catalytic activity (GO:0003824);; molecular function: binding (GO:0005488)
Zm00001eb051090	Zm00001eb051090	4.95302	465	4.7848	458	5.30737	424	16.5234	1390	15.612	1607	14.8437	1322	1.70134e-86	-1.74174	down	--	--	Molecular Function: ligase activity (GO:0016874);;	K16277|2.8e-275|zma:103643715|K16277 E3 ubiquitin-protein ligase DRIP [EC:2.3.2.27] | (RefSeq) E3 ubiquitin protein ligase DRIP2	--	[S]	Function unknown	Zinc finger, C3HC4 type (RING finger)	E3 ubiquitin protein ligase DRIP2 OS=Arabidopsis thaliana OX=3702 GN=DRIP2 PE=1 SV=1	O	Posttranslational modification, protein turnover, chaperones	E3 ubiquitin protein ligase DRIP2 [Zea mays]	molecular function: catalytic activity (GO:0003824)
Zm00001eb051200	Zm00001eb051200	6.23997	417	5.93154	399	4.91433	280	17.0321	1018	18.3488	1335	18.6339	1173	5.96995e-66	-1.75395	down	--	--	Molecular Function: phosphatidylinositol-4,5-bisphosphate 5-phosphatase activity (GO:0004439);; Cellular Component: plasma membrane (GO:0005886);; Biological Process: response to salt stress (GO:0009651);; Biological Process: response to auxin (GO:0009733);; Biological Process: response to abscisic acid (GO:0009737);; Biological Process: response to jasmonic acid (GO:0009753);; Molecular Function…	K03084|4.3e-18|ppp:112289826|K03084 phosphatidylinositol-3,4,5-trisphosphate 5-phosphatase 1 [EC:3.1.3.86] | (RefSeq) phosphatidylinositol 3,4,5-trisphosphate 5-phosphatase 1-like	Inositol phosphate metabolism (ko00562);; Phosphatidylinositol signaling system (ko04070)	[U]	Intracellular trafficking, secretion, and vesicular transport	Endonuclease/Exonuclease/phosphatase family	Type IV inositol polyphosphate 5-phosphatase 11 OS=Arabidopsis thaliana OX=3702 GN=IP5P11 PE=1 SV=1	T	Signal transduction mechanisms	Type IV inositol polyphosphate 5-phosphatase 11 [Zea mays]	biological process: metabolic process (GO:0008152);; biological process: cellular process (GO:0009987);; molecular function: catalytic activity (GO:0003824);; cellular component: cellular anatomical entity (GO:0110165);; biological process: response to stimulus (GO:0050896)
Zm00001eb051420	Zm00001eb051420	11.2747	137	13.6791	170	12.3029	128	23.2514	254	25.409	339	22.7982	263	3.92312e-09	-1.03635	down	--	--	--	--	--	--	--	--	--	--	--	--	--
Zm00001eb051680	Zm00001eb051680	0.404397	10	1.12606	28	0.379501	8	1.8885	40	2.04939	53	1.83594	42	0.00183147	-1.63652	down	--	--	Molecular Function: catalytic activity (GO:0003824);; Biological Process: base-excision repair (GO:0006284);; Molecular Function: potassium ion transmembrane transporter activity (GO:0015079);; Cellular Component: membrane (GO:0016020);;	--	--	--	--	Nodulin-like	--	S	Function unknown	Potassium transporter 10 [Zea mays]	molecular function: catalytic activity (GO:0003824);; biological process: metabolic process (GO:0008152);; biological process: cellular process (GO:0009987);; biological process: response to stimulus (GO:0050896);; biological process: localization (GO:0051179);; molecular function: transporter activity (GO:0005215);; cellular component: cellular anatomical entity (GO:0110165)
Zm00001eb051780	Zm00001eb051780	15.3919	1107	14.7872	1085	14.3221	878	28.7097	1854	29.4333	2325	29.571	2021	1.7262e-60	-1.07808	down	--	--	--	K02936|7.7e-20|gab:108459204|K02936 large subunit ribosomal protein L7Ae | (RefSeq) uncharacterized protein LOC108459204	Ribosome (ko03010)	--	--	Protein of unknown function (DUF760)	--	S	Function unknown	uncharacterized protein LOC100272896 [Zea mays]	--
Zm00001eb052160	Zm00001eb052160	0	0	0	0	0	0	2.55054	37	3.0657	54	5.69487	86	1.11603e-10	-8.38689	down	--	--	Molecular Function: nucleic acid binding (GO:0003676);;	K11593|2.5e-10|zma:100217027|K11593 eukaryotic translation initiation factor 2C | (RefSeq) uncharacterized LOC100217027	--	[J]	Translation, ribosomal structure and biogenesis	--	Protein argonaute 4 OS=Arabidopsis thaliana OX=3702 GN=AGO4 PE=1 SV=2	O	Posttranslational modification, protein turnover, chaperones	NO-associated protein 1 chloroplastic/mitochondrial [Zea mays]	molecular function: binding (GO:0005488)
Zm00001eb052180	Zm00001eb052180	0	0	0	0	0	0	9.64114	138	7.92298	139	6.36233	97	2.73856e-14	-9.46706	down	--	--	Molecular Function: nucleic acid binding (GO:0003676);;	K11593|2.5e-10|zma:100217027|K11593 eukaryotic translation initiation factor 2C | (RefSeq) uncharacterized LOC100217027	--	[J]	Translation, ribosomal structure and biogenesis	--	Protein argonaute 4 OS=Arabidopsis thaliana OX=3702 GN=AGO4 PE=1 SV=2	O	Posttranslational modification, protein turnover, chaperones	NO-associated protein 1 chloroplastic/mitochondrial [Zea mays]	molecular function: binding (GO:0005488)
Zm00001eb052810	Zm00001eb052810	16.3104	808	16.6888	843	15.263	644	32.6887	1452	31.2448	1698	33.5833	1579	1.69367e-49	-1.11095	down	--	--	Molecular Function: SNARE binding (GO:0000149);; Molecular Function: SNAP receptor activity (GO:0005484);; Cellular Component: endoplasmic reticulum membrane (GO:0005789);; Cellular Component: Golgi apparatus (GO:0005794);; Cellular Component: cytosol (GO:0005829);; Biological Process: protein targeting to vacuole (GO:0006623);; Biological Process: endoplasmic reticulum to Golgi vesicle-mediated …	K08496|2.9e-123|zma:100283881|K08496 golgi SNAP receptor complex member 2 | (RefSeq) pco069725; uncharacterized protein LOC100283881	SNARE interactions in vesicular transport (ko04130)	[U]	Intracellular trafficking, secretion, and vesicular transport	Snare region anchored in the vesicle membrane C-terminus	Membrin-11 OS=Arabidopsis thaliana OX=3702 GN=MEMB11 PE=1 SV=1	U	Intracellular trafficking, secretion, and vesicular transport	uncharacterized protein LOC100283881 [Zea mays]	molecular function: binding (GO:0005488);; cellular component: cellular anatomical entity (GO:0110165);; cellular component: intracellular (GO:0005622);; biological process: cellular process (GO:0009987);; biological process: localization (GO:0051179);; cellular component: protein-containing complex (GO:0032991)
Zm00001eb052890	Zm00001eb052890	0.192521	14	0.401807	29	0.219322	13	1.04948	66	1.87477	143	1.34667	89	7.14947e-10	-2.46378	down	--	--	Molecular Function: nicotianamine synthase activity (GO:0030410);; Biological Process: nicotianamine biosynthetic process (GO:0030418);;	K05953|1.6e-189|zma:103643789|K05953 nicotianamine synthase [EC:2.5.1.43] | (RefSeq) nicotianamine synthase 3	--	--	--	Nicotianamine synthase protein	Nicotianamine synthase 3 OS=Oryza sativa subsp. indica OX=39946 GN=NAS3 PE=2 SV=2	S	Function unknown	nicotianamine synthase 3 [Zea mays]	molecular function: catalytic activity (GO:0003824);; biological process: metabolic process (GO:0008152);; biological process: cellular process (GO:0009987)
Zm00001eb052980	Zm00001eb052980	0.613235	35	0.461833	27	0.497896	24	1.14213	58	0.950504	59	1.35163	72	0.00155137	-1.21011	down	--	--	--	--	--	--	--	--	--	--	--	uncharacterized protein LOC100304221 [Zea mays]	--
Zm00001eb053340	Zm00001eb053340	22.7737	1094	21.2238	1053	25.3133	1021	66.3409	2918	58.493	3147	64.2481	2993	3.73962e-117	-1.57808	down	[F]	Nucleotide transport and metabolism	Biological Process: glutamine metabolic process (GO:0006541);;	K22314|1.1e-128|zma:100284640|K22314 glucosinolate gamma-glutamyl hydrolase [EC:3.4.19.16] | (RefSeq) IDP3798; uncharacterized protein LOC100284640	--	[F]	Nucleotide transport and metabolism	Glutamine amidotransferase class-I	Gamma-glutamyl peptidase 5 OS=Arabidopsis thaliana OX=3702 GN=GGP5 PE=2 SV=1	F	Nucleotide transport and metabolism	uncharacterized protein LOC100284640 [Zea mays]	biological process: metabolic process (GO:0008152);; biological process: cellular process (GO:0009987)
Zm00001eb053570	Zm00001eb053570	7.1373	726	6.70754	695	5.9123	512	11.6419	1062	12.102	1350	13.4487	1298	3.91865e-27	-1.00979	down	[G]	Carbohydrate transport and metabolism	Molecular Function: catalytic activity (GO:0003824);;	--	--	--	--	Glucose / Sorbosone dehydrogenase	HIPL1 protein OS=Arabidopsis thaliana OX=3702 GN=HIPL1 PE=3 SV=2	G	Carbohydrate transport and metabolism	HIPL1 protein [Zea mays]	molecular function: catalytic activity (GO:0003824)
Zm00001eb053580	Zm00001eb053580	2.09407	144	1.18535	83	1.64217	96	3.28722	203	3.25542	246	3.67883	240	1.81268e-07	-1.15629	down	--	--	Cellular Component: membrane (GO:0016020);;	K20891|4.1e-267|zma:100281345|K20891 beta-glucuronosyltransferase [EC:2.4.1.-] | (RefSeq) BGGP Beta-1-3-galactosyl-O-glycosyl-glycoprotein	--	[G]	Carbohydrate transport and metabolism	Core-2/I-Branching enzyme	Beta-glucuronosyltransferase GlcAT14A OS=Arabidopsis thaliana OX=3702 GN=GLCAT14A PE=2 SV=1	G	Carbohydrate transport and metabolism	uncharacterized protein LOC100281345 [Zea mays]	cellular component: cellular anatomical entity (GO:0110165)
Zm00001eb053620	Zm00001eb053620	0.45602	41	0.458254	42	0.22462	16	1.41182	106	1.16808	92	0.883824	77	1.59368e-05	-1.5729	down	--	--	Cellular Component: Golgi apparatus (GO:0005794);; Biological Process: protein glycosylation (GO:0006486);; Cellular Component: integral component of membrane (GO:0016021);; Molecular Function: transferase activity, transferring glycosyl groups (GO:0016757);; Molecular Function: carbohydrate binding (GO:0030246);;	K20843|8.7e-297|sbi:8062966|K20843 hydroxyproline O-galactosyltransferase 2/3/4/5/6 [EC:2.4.1.-] | (RefSeq) hydroxyproline O-galactosyltransferase GALT5	--	[G]	Carbohydrate transport and metabolism	Galactoside-binding lectin	Hydroxyproline O-galactosyltransferase GALT5 OS=Arabidopsis thaliana OX=3702 GN=GALT5 PE=1 SV=1	G	Carbohydrate transport and metabolism	uncharacterized protein LOC100272858 [Zea mays]	cellular component: intracellular (GO:0005622);; cellular component: cellular anatomical entity (GO:0110165);; biological process: metabolic process (GO:0008152);; biological process: cellular process (GO:0009987);; molecular function: catalytic activity (GO:0003824);; molecular function: binding (GO:0005488)
Zm00001eb053650	Zm00001eb053650	14.9265	1591	13.7936	1459	13.4069	1188	38.101	3567	38.0567	4338	38.5256	3932	6.77276e-165	-1.54825	down	--	--	--	--	--	--	--	Protein of unknown function (DUF1336)	--	S	Function unknown	uncharacterized protein LOC103643836 [Zea mays]	--
Zm00001eb053720	Zm00001eb053720	0.219921	22	0.261484	26	0.307796	25	1.59933	135	1.0431	109	1.53527	140	2.38573e-14	-2.46768	down	--	--	--	--	--	--	--	--	--	--	--	uncharacterized protein LOC100275787 [Zea mays]	--
Zm00001eb053750	Zm00001eb053750	30.0143	3242	30.0498	3310	30.1067	2772	60.8932	5903	58.2083	6903	59.9004	6146	2.97818e-165	-1.08759	down	[O]	Posttranslational modification, protein turnover, chaperones	Molecular Function: ATP binding (GO:0005524);; Cellular Component: cytoplasm (GO:0005737);; Biological Process: response to unfolded protein (GO:0006986);; Cellular Component: chloroplast (GO:0009507);; Molecular Function: ATPase activity (GO:0016887);; Molecular Function: heat shock protein binding (GO:0031072);; Biological Process: cellular response to unfolded protein (GO:0034620);; Biological…	K03283|0.0e+00|zma:103625973|K03283 heat shock 70kDa protein 1/2/6/8 | (RefSeq) stromal 70 kDa heat shock-related protein, chloroplastic	Spliceosome (ko03040);; Protein processing in endoplasmic reticulum (ko04141);; Endocytosis (ko04144)	[O]	Posttranslational modification, protein turnover, chaperones	Hsp70 protein	Stromal 70 kDa heat shock-related protein, chloroplastic OS=Pisum sativum OX=3888 GN=HSP70 PE=2 SV=1	O	Posttranslational modification, protein turnover, chaperones	Heat shock 70 kDa protein 6 chloroplastic [Zea mays]	molecular function: binding (GO:0005488);; cellular component: cellular anatomical entity (GO:0110165);; biological process: response to stimulus (GO:0050896);; cellular component: intracellular (GO:0005622);; molecular function: catalytic activity (GO:0003824);; biological process: cellular process (GO:0009987);; molecular function: protein folding chaperone (GO:0044183)
Zm00001eb054040	Zm00001eb054040	22.9044	2671	24.716	2935	22.5156	2246	123.871	12972	129.574	16598	131.773	14679	0	-2.55812	down	--	--	Molecular Function: oxidoreductase activity, acting on single donors with incorporation of molecular oxygen, incorporation of two atoms of oxygen (GO:0016702);; Molecular Function: metal ion binding (GO:0046872);;	K15718|0.0e+00|zma:542495|K15718 linoleate 9S-lipoxygenase [EC:1.13.11.58] | (RefSeq) lox3; linoleate 9S-lipoxygenase3	Linoleic acid metabolism (ko00591)	--	--	Lipoxygenase	Putative linoleate 9S-lipoxygenase 3 OS=Oryza sativa subsp. japonica OX=39947 GN=Os03g0700400 PE=3 SV=1	E	Amino acid transport and metabolism	linoleate 9S-lipoxygenase3 [Zea mays]	biological process: metabolic process (GO:0008152);; molecular function: catalytic activity (GO:0003824);; molecular function: binding (GO:0005488)
Zm00001eb054100	Zm00001eb054100	61.3345	3920	59.7084	3891	55.9873	3050	287.44	16488	287.564	20181	288.949	17542	0	-2.38511	down	[H]	Coenzyme transport and metabolism	Molecular Function: hydrolase activity (GO:0016787);;	K07025|9.6e-147|zma:100217049|K07025 putative hydrolase of the HAD superfamily | (RefSeq) phosphatase	--	[R]	General function prediction only	haloacid dehalogenase-like hydrolase	--	S	Function unknown	phosphatase [Zea mays]	molecular function: catalytic activity (GO:0003824)
Zm00001eb054110	Zm00001eb054110	0.245592	16	0.452207	29	0.595092	32	0.883629	49	0.848958	57	0.992532	58	0.00867024	-1.13498	down	--	--	Cellular Component: chloroplast (GO:0009507);; Cellular Component: integral component of membrane (GO:0016021);;	K11654|5.6e-29|smo:SELMODRAFT_440203|K11654 SWI/SNF-related matrix-associated actin-dependent regulator of chromatin subfamily A member 5 [EC:3.6.4.-] | (RefSeq) CHR11-1; hypothetical protein	--	--	--	--	--	--	--	uncharacterized protein LOC100278309 [Zea mays]	cellular component: intracellular (GO:0005622);; cellular component: cellular anatomical entity (GO:0110165)
Zm00001eb054120	Zm00001eb054120	5.48264	352	5.33802	349	4.79044	262	12.1715	700	12.2245	860	10.4456	636	2.75657e-26	-1.25485	down	[J]	Translation, ribosomal structure and biogenesis	Molecular Function: zinc ion binding (GO:0008270);; Molecular Function: hydrolase activity (GO:0016787);;	K15441|8.4e-102|zma:100285719|K15441 tRNA-specific adenosine deaminase 2 [EC:3.5.4.-] | (RefSeq) tRNA-specific adenosine deaminase	--	[F]	Nucleotide transport and metabolism	Cytidine and deoxycytidylate deaminase zinc-binding region	tRNA-specific adenosine deaminase TAD2 OS=Arabidopsis thaliana OX=3702 GN=TAD2 PE=1 SV=1	F	Nucleotide transport and metabolism	tRNA-specific adenosine deaminase [Zea mays]	molecular function: binding (GO:0005488);; molecular function: catalytic activity (GO:0003824)
Zm00001eb054140	Zm00001eb054140	5.62258	274	5.32956	265	6.2873	261	10.9194	477	11.4963	614	10.0442	464	3.88057e-14	-1.01275	down	--	--	Molecular Function: fatty acid elongase activity (GO:0009922);; Biological Process: fatty acid elongation, saturated fatty acid (GO:0019367);; Biological Process: sphingolipid biosynthetic process (GO:0030148);; Cellular Component: integral component of endoplasmic reticulum membrane (GO:0030176);; Biological Process: fatty acid elongation, monounsaturated fatty acid (GO:0034625);; Biological Pro…	K10246|4.5e-14|qsu:111983754|K10246 fatty acid elongase 3 [EC:2.3.1.199] | (RefSeq) putative elongation of fatty acids protein 1	Fatty acid elongation (ko00062);; Biosynthesis of unsaturated fatty acids (ko01040);; Fatty acid metabolism (ko01212)	[I]	Lipid transport and metabolism	GNS1/SUR4 family	--	I	Lipid transport and metabolism	elongation of fatty acids protein 3-like [Zea mays]	molecular function: catalytic activity (GO:0003824);; biological process: metabolic process (GO:0008152);; biological process: cellular process (GO:0009987);; cellular component: cellular anatomical entity (GO:0110165)
Zm00001eb054470	Zm00001eb054470	5.75499	503	5.29537	469	6.97928	518	18.4697	1439	18.2336	1733	17.3393	1429	7.58322e-66	-1.67904	down	[GER]	Carbohydrate transport and metabolism;; Amino acid transport and metabolism;; General function prediction only	Cellular Component: integral component of membrane (GO:0016021);;	--	--	--	--	EamA-like transporter family	--	--	--	integral membrane protein DUF6 containing protein [Zea mays]	cellular component: cellular anatomical entity (GO:0110165)
Zm00001eb054560	Zm00001eb054560	0.157984	9	0.08566	5	0.096376	5	1.0822	55	0.825333	52	1.72926	93	7.68484e-11	-3.47674	down	--	--	--	K03257|2.6e-08|nau:109213224|K03257 translation initiation factor 4A | (RefSeq) eukaryotic initiation factor 4A-9-like isoform X1	RNA transport (ko03013)	--	--	--	--	--	--	hypothetical protein ZEAMMB73_Zm00001d027920 [Zea mays]	--
Zm00001eb054800	Zm00001eb054800	2.14564	112	2.39463	127	1.95673	87	5.42826	252	5.61648	319	5.24718	258	1.38719e-14	-1.41291	down	--	--	Cellular Component: cytosol (GO:0005829);; Molecular Function: lipid binding (GO:0008289);; Cellular Component: membrane (GO:0016020);; Biological Process: ceramide transport (GO:0035627);; Biological Process: intermembrane lipid transfer (GO:0120009);; Molecular Function: ceramide 1-phosphate binding (GO:1902387);; Molecular Function: ceramide 1-phosphate transfer activity (GO:1902388);;	--	--	[S]	Function unknown	Glycolipid transfer protein (GLTP)	ACD11 homolog protein OS=Arabidopsis thaliana OX=3702 GN=At4g39670 PE=2 SV=1	S	Function unknown	putative glycolipid transfer protein (GLTP) family protein isoform X1 [Zea mays]	cellular component: cellular anatomical entity (GO:0110165);; molecular function: binding (GO:0005488);; biological process: localization (GO:0051179);; biological process: cellular process (GO:0009987);; molecular function: transporter activity (GO:0005215)
Zm00001eb054970	Zm00001eb054970	4.1851	172	3.94738	166	4.21393	148	8.41415	310	8.67632	391	8.49583	332	1.69002e-13	-1.14807	down	--	--	--	--	--	--	--	--	--	--	--	uncharacterized protein LOC103643898 isoform X2 [Zea mays]	--
Zm00001eb055020	Zm00001eb055020	43.4807	4118	44.377	4299	43.1708	3490	152.933	13027	153.254	15964	151.161	13630	0	-1.90292	down	[E]	Amino acid transport and metabolism	Molecular Function: L-threonine ammonia-lyase activity (GO:0004794);; Biological Process: threonine metabolic process (GO:0006566);; Biological Process: threonine catabolic process (GO:0006567);; Biological Process: isoleucine biosynthetic process (GO:0009097);; Molecular Function: pyridoxal phosphate binding (GO:0030170);;	K01754|0.0e+00|zma:103643901|K01754 threonine dehydratase [EC:4.3.1.19] | (RefSeq) threonine dehydratase biosynthetic, chloroplastic	Glycine, serine and threonine metabolism (ko00260);; Valine, leucine and isoleucine biosynthesis (ko00290);; Carbon metabolism (ko01200);; Biosynthesis of amino acids (ko01230)	[E]	Amino acid transport and metabolism	Pyridoxal-phosphate dependent enzyme	Threonine dehydratase 1 biosynthetic, chloroplastic OS=Solanum lycopersicum OX=4081 GN=TD1 PE=1 SV=1	E	Amino acid transport and metabolism	threonine dehydratase 1 biosynthetic, chloroplastic [Zea mays]	molecular function: catalytic activity (GO:0003824);; biological process: metabolic process (GO:0008152);; biological process: cellular process (GO:0009987);; molecular function: binding (GO:0005488)
Zm00001eb055260	Zm00001eb055260	2.564	64	2.19728	56	1.56278	33	9.65038	214	9.50847	257	10.6563	250	8.6041e-24	-2.31309	down	--	--	--	--	--	--	--	--	--	--	--	seed maturation protein PM41 [Zea mays]	--
Zm00001eb055460	Zm00001eb055460	0.138497	31	0.081411	20	0.081896	16	1.78953	360	1.99975	497	1.71292	365	2.08868e-68	-4.25023	down	[T]	Signal transduction mechanisms	Cellular Component: nucleus (GO:0005634);; Biological Process: regulation of transcription, DNA-templated (GO:0006355);; Biological Process: detection of visible light (GO:0009584);; Biological Process: red, far-red light phototransduction (GO:0009585);; Molecular Function: photoreceptor activity (GO:0009881);; Biological Process: protein-tetrapyrrole linkage (GO:0017006);; Biological Process: pr…	K12120|0.0e+00|zma:103643916|K12120 phytochrome A | (RefSeq) phytochrome A-like	Circadian rhythm - plant (ko04712)	--	--	Phytochrome region	Phytochrome A OS=Zea mays OX=4577 GN=PHYA1 PE=3 SV=1	H	Coenzyme transport and metabolism	phytochrome A-like [Zea mays]	cellular component: intracellular (GO:0005622);; cellular component: cellular anatomical entity (GO:0110165);; biological process: biological regulation (GO:0065007);; biological process: response to stimulus (GO:0050896);; biological process: cellular process (GO:0009987);; biological process: signaling (GO:0023052);; molecular function: molecular transducer activity (GO:0060089);; biological pr…
Zm00001eb055490	Zm00001eb055490	2.33035	189	1.96287	162	1.42025	98	3.61263	262	4.02572	358	3.82493	294	7.98295e-09	-1.09979	down	[E]	Amino acid transport and metabolism	Molecular Function: glutamate decarboxylase activity (GO:0004351);; Cellular Component: cytosol (GO:0005829);; Biological Process: glutamate catabolic process (GO:0006538);; Molecular Function: pyridoxal phosphate binding (GO:0030170);;	K01580|1.3e-290|zma:100191549|K01580 glutamate decarboxylase [EC:4.1.1.15] | (RefSeq) gpm277; uncharacterized LOC100191549	Alanine, aspartate and glutamate metabolism (ko00250);; beta-Alanine metabolism (ko00410);; Taurine and hypotaurine metabolism (ko00430);; Butanoate metabolism (ko00650)	[E]	Amino acid transport and metabolism	Pyridoxal-dependent decarboxylase conserved domain	Glutamate decarboxylase 1 OS=Arabidopsis thaliana OX=3702 GN=GAD1 PE=1 SV=2	E	Amino acid transport and metabolism	uncharacterized protein LOC100191549 [Zea mays]	molecular function: catalytic activity (GO:0003824);; cellular component: cellular anatomical entity (GO:0110165);; biological process: metabolic process (GO:0008152);; biological process: cellular process (GO:0009987);; molecular function: binding (GO:0005488)
Zm00001eb055610	Zm00001eb055610	3.33384	103	4.04834	127	4.81899	126	23.36	643	23.2423	783	22.4716	655	2.19694e-72	-2.60187	down	--	--	--	--	--	--	--	Myb/SANT-like DNA-binding domain	--	S	Function unknown	hypothetical protein ZEAMMB73_Zm00001d033824 [Zea mays]	--
Zm00001eb055830	Zm00001eb055830	1.92058	161	1.99295	170	2.03066	145	4.3913	329	4.57258	418	4.48867	355	1.15941e-16	-1.27127	down	--	--	Molecular Function: protein dimerization activity (GO:0046983);;	K13422|1.3e-13|ppp:112288376|K13422 transcription factor MYC2 | (RefSeq) transcription factor MYC3-like isoform X1	MAPK signaling pathway - plant (ko04016);; Plant hormone signal transduction (ko04075)	--	--	Helix-loop-helix DNA-binding domain	Transcription factor bHLH25 OS=Arabidopsis thaliana OX=3702 GN=BHLH25 PE=2 SV=2	K	Transcription	uncharacterized protein LOC100194106 [Zea mays]	molecular function: binding (GO:0005488)
Zm00001eb055980	Zm00001eb055980	0.518684	80	0.634905	100	0.487246	64	1.2695	173	0.870839	146	1.21066	175	6.80067e-06	-1.10128	down	--	--	Molecular Function: molecular_function (GO:0003674);; Molecular Function: nucleic acid binding (GO:0003676);; Molecular Function: RNA binding (GO:0003723);; Molecular Function: catalytic activity (GO:0003824);; Molecular Function: nuclease activity (GO:0004518);; Molecular Function: endonuclease activity (GO:0004519);; Molecular Function: binding (GO:0005488);; Cellular Component: cellular_compon…	--	--	[R]	General function prediction only	PPR repeat family	Putative pentatricopeptide repeat-containing protein At5g65820 OS=Arabidopsis thaliana OX=3702 GN=At5g65820 PE=3 SV=1	S	Function unknown	pentatricopeptide repeat-containing protein At3g49730 [Zea mays]	molecular function: binding (GO:0005488);; molecular function: catalytic activity (GO:0003824);; biological process: metabolic process (GO:0008152);; biological process: cellular process (GO:0009987);; cellular component: intracellular (GO:0005622);; cellular component: cellular anatomical entity (GO:0110165)
Zm00001eb056010	Zm00001eb056010	7.17898	634	7.88622	710	7.59067	571	52.9389	4190	52.0911	5044	57.2909	4799	0	-2.93771	down	[O]	Posttranslational modification, protein turnover, chaperones	Cellular Component: integral component of membrane (GO:0016021);;	--	--	--	--	--	Probable zinc metalloprotease EGY3, chloroplastic OS=Oryza sativa subsp. indica OX=39946 GN=EGY3 PE=3 SV=1	M	Cell wall/membrane/envelope biogenesis	Peptidase, M50 family [Zea mays]	cellular component: cellular anatomical entity (GO:0110165)
Zm00001eb056170	Zm00001eb056170	0.805577	33	0.702458	30	0.736536	26	3.11789	114	2.55318	115	2.7409	106	1.25437e-10	-1.98214	down	--	--	--	--	--	--	--	Myb/SANT-like DNA-binding domain	--	L	Replication, recombination and repair	uncharacterized protein LOC103643962 [Zea mays]	--
Zm00001eb056340	Zm00001eb056340	13.4122	1218	12.3324	1145	13.172	1016	26.1486	2146	26.1542	2621	27.5898	2378	8.2478e-73	-1.14275	down	[G]	Carbohydrate transport and metabolism	Molecular Function: ATP binding (GO:0005524);; Biological Process: glycogen biosynthetic process (GO:0005978);; Molecular Function: glucose-1-phosphate adenylyltransferase activity (GO:0008878);; Cellular Component: chloroplast (GO:0009507);; Biological Process: starch biosynthetic process (GO:0019252);;	K00975|3.4e-237|zma:100101531|K00975 glucose-1-phosphate adenylyltransferase [EC:2.7.7.27] | (RefSeq) plastid ADP-glucose pyrophosphorylase large subunit	Starch and sucrose metabolism (ko00500);; Amino sugar and nucleotide sugar metabolism (ko00520)	[M]	Cell wall/membrane/envelope biogenesis	Nucleotidyl transferase	Glucose-1-phosphate adenylyltransferase large subunit 1, chloroplastic/amyloplastic OS=Oryza sativa subsp. japonica OX=39947 GN=AGPL1 PE=1 SV=1	H	Coenzyme transport and metabolism	ADP glucose pyrophosphorylase large subunit leaf1 [Zea mays]	molecular function: binding (GO:0005488);; biological process: metabolic process (GO:0008152);; biological process: cellular process (GO:0009987);; molecular function: catalytic activity (GO:0003824);; cellular component: intracellular (GO:0005622);; cellular component: cellular anatomical entity (GO:0110165)
Zm00001eb056440	Zm00001eb056440	91.9381	4520	90.1686	4520	89.8805	3766	207.787	9168	194.17	10481	193.004	9013	2.18246e-231	-1.22757	down	--	--	--	--	--	--	--	--	--	--	--	uncharacterized protein LOC100191965 [Zea mays]	--
Zm00001eb056800	Zm00001eb056800	1.99819	155	1.50544	120	1.66511	111	3.41855	238	2.94498	251	3.34706	247	1.376e-07	-1.0008	down	--	--	--	K16277|1.7e-244|zma:103643989|K16277 E3 ubiquitin-protein ligase DRIP [EC:2.3.2.27] | (RefSeq) E3 ubiquitin protein ligase DRIP2	--	[S]	Function unknown	Zinc finger, C3HC4 type (RING finger)	E3 ubiquitin protein ligase DRIP2 OS=Arabidopsis thaliana OX=3702 GN=DRIP2 PE=1 SV=1	O	Posttranslational modification, protein turnover, chaperones	E3 ubiquitin protein ligase DRIP2 [Zea mays]	--
Zm00001eb056810	Zm00001eb056810	0.465116	15	0.248189	8	0.714394	19	1.74828	49	1.53885	52	1.51113	45	0.000189532	-1.83835	down	[T]	Signal transduction mechanisms	Biological Process: phosphorelay signal transduction system (GO:0000160);;	K14489|1.4e-10|ppp:112278907|K14489 arabidopsis histidine kinase 2/3/4 (cytokinin receptor) [EC:2.7.13.3] | (RefSeq) probable histidine kinase 4 isoform X1	Plant hormone signal transduction (ko04075)	--	--	Response regulator receiver domain	Two-component response regulator ORR41 OS=Oryza sativa subsp. japonica OX=39947 GN=RR41 PE=3 SV=1	T	Signal transduction mechanisms	two-component response regulator ORR41 [Zea mays]	biological process: cellular process (GO:0009987);; biological process: signaling (GO:0023052);; biological process: response to stimulus (GO:0050896);; biological process: biological regulation (GO:0065007)
Zm00001eb056930	Zm00001eb056930	32.2281	1560	37.6474	1858	33.2215	1370	172.558	7493	170.593	9063	175.952	8087	0	-2.42932	down	--	--	--	--	--	--	--	Aluminium induced protein	Stem-specific protein TSJT1 OS=Nicotiana tabacum OX=4097 GN=TSJT1 PE=2 SV=1	S	Function unknown	stem-specific protein TSJT1 [Zea mays]	--
Zm00001eb056970	Zm00001eb056970	0.930666	96	0.940667	99	1.20849	106	24.4769	2255	25.5844	2884	26.8583	2619	0	-4.74636	down	--	--	--	--	--	--	--	--	--	--	--	unknown [Zea mays]	--
Zm00001eb056980	Zm00001eb056980	0.329767	16	0.090914	5	0.373569	15	13.3293	546	15.4294	773	16.3093	707	3.57812e-98	-5.8693	down	--	--	Molecular Function: RNA polymerase II cis-regulatory region sequence-specific DNA binding (GO:0000978);; Molecular Function: DNA-binding transcription factor activity (GO:0003700);; Cellular Component: nucleus (GO:0005634);; Biological Process: cellular response to heat (GO:0034605);; Cellular Component: host cell nucleus (GO:0042025);; Molecular Function: sequence-specific DNA binding (GO:004356…	K09419|1.8e-191|zma:109621226|K09419 heat shock transcription factor, other eukaryote | (RefSeq) uncharacterized protein LOC109621226	--	[K]	Transcription	HSF-type DNA-binding	Heat stress transcription factor A-2a OS=Oryza sativa subsp. japonica OX=39947 GN=HSFA2A PE=2 SV=1	K	Transcription	uncharacterized protein LOC109621226 [Zea mays]	molecular function: binding (GO:0005488);; molecular function: transcription regulator activity (GO:0140110);; cellular component: intracellular (GO:0005622);; cellular component: cellular anatomical entity (GO:0110165);; biological process: cellular process (GO:0009987);; biological process: response to stimulus (GO:0050896);; biological process: biological regulation (GO:0065007)
Zm00001eb057010	Zm00001eb057010	0.189688	12	0.480242	30	0.367636	19	3.23239	173	2.6067	170	2.10953	119	1.09992e-18	-2.98828	down	[R]	General function prediction only	Cellular Component: integral component of membrane (GO:0016021);;	K24205|4.8e-132|zma:103643997|K24205 protein lifeguard | (RefSeq) protein LIFEGUARD 2	--	[T]	Signal transduction mechanisms	Inhibitor of apoptosis-promoting Bax1	Protein LIFEGUARD 4 OS=Arabidopsis thaliana OX=3702 GN=LFG4 PE=2 SV=1	T	Signal transduction mechanisms	protein LIFEGUARD 2 [Zea mays]	cellular component: cellular anatomical entity (GO:0110165)
Zm00001eb057060	Zm00001eb057060	2.54477	179	2.09398	150	2.34541	141	5.81136	366	4.60096	354	5.53657	369	6.46151e-15	-1.28295	down	--	--	--	--	--	--	--	--	FCS-Like Zinc finger 11 OS=Arabidopsis thaliana OX=3702 GN=FLZ11 PE=1 SV=1	--	--	uncharacterized protein LOC100277055 [Zea mays]	--
Zm00001eb057080	Zm00001eb057080	4.62728	151	4.91084	164	3.62225	101	18.3043	536	13.9749	501	15.8073	490	1.78073e-34	-1.95806	down	--	--	--	--	--	--	--	Protein of unknown function (DUF1677)	--	S	Function unknown	uncharacterized protein LOC103643999 [Zea mays]	--
Zm00001eb057250	Zm00001eb057250	19.4496	1868	18.6998	1890	16.8779	1409	92.6417	8179	93.0713	9866	100.326	9235	0	-2.46895	down	[G]	Carbohydrate transport and metabolism	Molecular Function: beta-glucosidase activity (GO:0008422);; Biological Process: glucan catabolic process (GO:0009251);;	K01188|3.5e-198|zma:541703|K01188 beta-glucosidase [EC:3.2.1.21] | (RefSeq) umc1721; uncharacterized protein LOC541703 isoform 1 precursor	Cyanoamino acid metabolism (ko00460);; Starch and sucrose metabolism (ko00500);; Phenylpropanoid biosynthesis (ko00940)	--	--	Glycosyl hydrolase family 3 N terminal domain	Beta-D-xylosidase 4 OS=Arabidopsis thaliana OX=3702 GN=BXL4 PE=1 SV=1	G	Carbohydrate transport and metabolism	uncharacterized protein LOC541703 isoform 2 [Zea mays]	molecular function: catalytic activity (GO:0003824);; biological process: metabolic process (GO:0008152)
Zm00001eb057350	Zm00001eb057350	33.8362	1322	34.9948	1394	36.4918	1213	70.7954	2479	71.2462	3046	67.67	2502	7.09405e-69	-1.09032	down	[T]	Signal transduction mechanisms	Molecular Function: nucleotide binding (GO:0000166);; Molecular Function: molecular_function (GO:0003674);; Molecular Function: binding (GO:0005488);; Cellular Component: cellular_component (GO:0005575);; Cellular Component: obsolete cell (GO:0005623);; Cellular Component: plasma membrane (GO:0005886);; Molecular Function: drug binding (GO:0008144);; Cellular Component: membrane (GO:0016020);; Mo…	--	--	--	--	Universal stress protein family	--	T	Signal transduction mechanisms	ethylene-responsive protein [Zea mays]	molecular function: binding (GO:0005488);; cellular component: cellular anatomical entity (GO:0110165)
Zm00001eb057470	Zm00001eb057470	51.4429	2776	50.709	2795	48.2535	2221	198.642	9613	201.822	11952	207.472	10635	0	-2.11163	down	--	--	Biological Process: metal ion transport (GO:0030001);; Molecular Function: metal ion binding (GO:0046872);;	--	--	--	--	--	Protein PYRICULARIA ORYZAE RESISTANCE 21 OS=Oryza sativa subsp. indica OX=39946 GN=PI21 PE=4 SV=1	S	Function unknown	uncharacterized protein LOC100283149 [Zea mays]	biological process: localization (GO:0051179);; molecular function: binding (GO:0005488)
Zm00001eb057480	Zm00001eb057480	6.49778	485	8.33488	634	9.38698	597	27.9254	1870	27.2629	2233	25.1706	1784	3.51831e-69	-1.83035	down	--	--	Cellular Component: integral component of membrane (GO:0016021);;	--	--	--	--	--	--	--	--	unknown [Zea mays]	cellular component: cellular anatomical entity (GO:0110165)
Zm00001eb057490	Zm00001eb057490	4.28404	742	3.68118	651	3.68541	545	16.3385	2541	15.891	3025	16.248	2670	2.01852e-210	-2.15358	down	[T]	Signal transduction mechanisms	Molecular Function: phosphorelay sensor kinase activity (GO:0000155);; Cellular Component: nucleus (GO:0005634);; Biological Process: regulation of transcription, DNA-templated (GO:0006355);; Biological Process: detection of visible light (GO:0009584);; Biological Process: red, far-red light phototransduction (GO:0009585);; Molecular Function: photoreceptor activity (GO:0009881);; Biological Proc…	K12121|0.0e+00|ppp:112293278|K12121 phytochrome B | (RefSeq) phytochrome 1-like isoform X1	Circadian rhythm - plant (ko04712)	--	--	Phytochrome region	Phytochrome C OS=Sorghum bicolor OX=4558 GN=PHYC PE=2 SV=1	F	Nucleotide transport and metabolism	phytochrome C [Zea mays]	biological process: metabolic process (GO:0008152);; biological process: cellular process (GO:0009987);; molecular function: catalytic activity (GO:0003824);; molecular function: small molecule sensor activity (GO:0140299);; cellular component: intracellular (GO:0005622);; cellular component: cellular anatomical entity (GO:0110165);; biological process: biological regulation (GO:0065007);; biolog…
Zm00001eb057750	Zm00001eb057750	0.43639	32	0.436825	32	0.184681	12	1.03975	67	1.65507	131	1.17304	80	5.12659e-07	-1.93916	down	--	--	Molecular Function: UDP-glycosyltransferase activity (GO:0008194);; Cellular Component: intracellular membrane-bounded organelle (GO:0043231);;	K13691|1.5e-62|hbr:110654364|K13691 pathogen-inducible salicylic acid glucosyltransferase [EC:2.4.1.-] | (RefSeq) UDP-glycosyltransferase 74F1-like	--	[GC]	Carbohydrate transport and metabolism;; Energy production and conversion	UDP-glucoronosyl and UDP-glucosyl transferase	UDP-glycosyltransferase 83A1 OS=Arabidopsis thaliana OX=3702 GN=UGT83A1 PE=2 SV=1	H	Coenzyme transport and metabolism	uncharacterized protein LOC100383681 [Zea mays]	molecular function: catalytic activity (GO:0003824);; cellular component: intracellular (GO:0005622);; cellular component: cellular anatomical entity (GO:0110165)
Zm00001eb057770	Zm00001eb057770	0.724257	52	0.744776	55	0.569095	35	2.32275	150	2.85942	226	2.62038	179	3.70492e-16	-2.03009	down	--	--	Molecular Function: UDP-glycosyltransferase activity (GO:0008194);; Cellular Component: intracellular membrane-bounded organelle (GO:0043231);;	K23452|3.7e-58|csat:104740944|K23452 UDP-glucosyltransferase 85A [EC:2.4.1.-] | (RefSeq) UDP-glycosyltransferase 85A1	Zeatin biosynthesis (ko00908)	[GC]	Carbohydrate transport and metabolism;; Energy production and conversion	UDP-glucoronosyl and UDP-glucosyl transferase	UDP-glycosyltransferase 83A1 OS=Arabidopsis thaliana OX=3702 GN=UGT83A1 PE=2 SV=1	--	--	uncharacterized protein LOC100274523 [Zea mays]	molecular function: catalytic activity (GO:0003824);; cellular component: intracellular (GO:0005622);; cellular component: cellular anatomical entity (GO:0110165)
Zm00001eb058260	Zm00001eb058260	32.2077	2451	31.2459	2425	29.8356	1939	58.1197	3969	58.2712	4870	64.9809	4700	1.26183e-85	-1.0567	down	--	--	Molecular Function: peroxidase activity (GO:0004601);; Cellular Component: extracellular region (GO:0005576);; Biological Process: response to oxidative stress (GO:0006979);; Molecular Function: heme binding (GO:0020037);; Biological Process: hydrogen peroxide catabolic process (GO:0042744);; Molecular Function: metal ion binding (GO:0046872);;	K00430|2.0e-192|zma:100382459|K00430 peroxidase [EC:1.11.1.7] | (RefSeq) uncharacterized protein LOC100382459 precursor	Phenylpropanoid biosynthesis (ko00940)	--	--	Peroxidase	Peroxidase 35 OS=Arabidopsis thaliana OX=3702 GN=PER35 PE=1 SV=1	Q	Secondary metabolites biosynthesis, transport and catabolism	uncharacterized protein LOC100382459 precursor [Zea mays]	biological process: metabolic process (GO:0008152);; biological process: cellular process (GO:0009987);; biological process: response to stimulus (GO:0050896);; biological process: detoxification (GO:0098754);; molecular function: catalytic activity (GO:0003824);; molecular function: antioxidant activity (GO:0016209);; cellular component: cellular anatomical entity (GO:0110165);; molecular functi…
Zm00001eb058360	Zm00001eb058360	0.192351	19	0.071849	7	0	0	0.891565	76	0.942005	98	0.791752	71	0.00391205	-3.36424	down	--	--	Molecular Function: N-acetyltransferase activity (GO:0008080);; Molecular Function: transferase activity, transferring acyl groups other than amino-acyl groups (GO:0016747);;	--	--	--	--	Acetyltransferase (GNAT) family	Probable N-acetyltransferase HLS1 OS=Arabidopsis thaliana OX=3702 GN=HLS1 PE=1 SV=1	S	Function unknown	uncharacterized protein LOC100384002 [Zea mays]	molecular function: catalytic activity (GO:0003824)
Zm00001eb058370	Zm00001eb058370	11.5101	730	11.584	750	12.8672	696	32.5979	1856	30.7845	2144	31.5858	1903	3.30356e-91	-1.50029	down	--	--	--	--	--	[R]	General function prediction only	C2H2-type zinc finger	Zinc finger protein 1 OS=Triticum aestivum OX=4565 PE=2 SV=1	S	Function unknown	uncharacterized protein LOC100284288 [Zea mays]	--
Zm00001eb058550	Zm00001eb058550	8.88146	425	7.25497	352	6.3623	258	29.5885	1267	29.8514	1562	30.8104	1397	5.70609e-91	-2.10074	down	--	--	Biological Process: pollen tube guidance (GO:0010183);; Molecular Function: mediator complex binding (GO:0036033);;	--	--	--	--	--	CCG-binding protein 1 OS=Arabidopsis thaliana OX=3702 GN=MEE14 PE=1 SV=1	--	--	uncharacterized protein LOC100276501 [Zea mays]	biological process: reproduction (GO:0000003);; biological process: reproductive process (GO:0022414);; biological process: locomotion (GO:0040011);; biological process: response to stimulus (GO:0050896);; molecular function: binding (GO:0005488)
Zm00001eb058640	Zm00001eb058640	2.88512	203	2.43608	174	2.2525	135	7.17087	451	6.13277	472	6.83016	455	7.98855e-24	-1.50257	down	--	--	Molecular Function: monooxygenase activity (GO:0004497);; Molecular Function: iron ion binding (GO:0005506);; Biological Process: sterol metabolic process (GO:0016125);; Molecular Function: oxidoreductase activity (GO:0016491);; Molecular Function: oxidoreductase activity, acting on paired donors, with incorporation or reduction of molecular oxygen (GO:0016705);; Molecular Function: heme binding …	K01723|1.3e-293|zma:103644067|K01723 hydroperoxide dehydratase [EC:4.2.1.92] | (RefSeq) aos4; allene-oxide synthase4	alpha-Linolenic acid metabolism (ko00592)	--	--	Cytochrome P450	Allene oxide synthase 1, chloroplastic OS=Oryza sativa subsp. japonica OX=39947 GN=CYP74A1 PE=2 SV=1	Q	Secondary metabolites biosynthesis, transport and catabolism	allene-oxide synthase4 [Zea mays]	biological process: metabolic process (GO:0008152);; molecular function: catalytic activity (GO:0003824);; molecular function: binding (GO:0005488)
Zm00001eb058670	Zm00001eb058670	4.03914	339	3.24135	277	3.5455	254	9.38668	706	8.63813	795	9.77735	778	3.07125e-35	-1.4564	down	--	--	Molecular Function: monooxygenase activity (GO:0004497);; Molecular Function: iron ion binding (GO:0005506);; Biological Process: sterol metabolic process (GO:0016125);; Molecular Function: oxidoreductase activity (GO:0016491);; Molecular Function: oxidoreductase activity, acting on paired donors, with incorporation or reduction of molecular oxygen (GO:0016705);; Molecular Function: heme binding …	K01723|1.9e-292|zma:103644066|K01723 hydroperoxide dehydratase [EC:4.2.1.92] | (RefSeq) allene oxide synthase 1, chloroplastic	alpha-Linolenic acid metabolism (ko00592)	--	--	Cytochrome P450	Allene oxide synthase 1, chloroplastic OS=Oryza sativa subsp. japonica OX=39947 GN=CYP74A1 PE=2 SV=1	Q	Secondary metabolites biosynthesis, transport and catabolism	allene-oxide synthase3 [Zea mays]	biological process: metabolic process (GO:0008152);; molecular function: catalytic activity (GO:0003824);; molecular function: binding (GO:0005488)
Zm00001eb058790	Zm00001eb058790	2.88053	250	2.58914	229	3.49357	258	7.43996	578	8.21229	781	8.16047	671	7.27139e-30	-1.51105	down	[CO]	Energy production and conversion;; Posttranslational modification, protein turnover, chaperones	Cellular Component: integral component of membrane (GO:0016021);;	K07399|1.1e-301|zma:100275725|K07399 cytochrome c biogenesis protein | (RefSeq) uncharacterized protein LOC100275725	--	--	--	ResB-like family	Cytochrome c biogenesis protein CCS1, chloroplastic OS=Oryza sativa subsp. japonica OX=39947 GN=CCS1 PE=2 SV=1	O	Posttranslational modification, protein turnover, chaperones	uncharacterized protein LOC100275725 [Zea mays]	cellular component: cellular anatomical entity (GO:0110165)
Zm00001eb058800	Zm00001eb058800	4.08377	150	4.61993	173	4.49091	140	34.2575	1124	27.5129	1104	30.5022	1059	7.31561e-126	-2.89797	down	--	--	--	--	--	--	--	--	--	S	Function unknown	uncharacterized protein LOC100277204 [Zea mays]	--
Zm00001eb058810	Zm00001eb058810	3.98761	264	4.46432	301	5.25792	297	9.06095	538	9.57976	696	9.32778	586	8.16898e-18	-1.1296	down	--	--	Cellular Component: integral component of membrane (GO:0016021);;	--	--	--	--	--	Protein PHLOEM PROTEIN 2-LIKE A10 OS=Arabidopsis thaliana OX=3702 GN=PP2A10 PE=2 SV=1	S	Function unknown	CF9 [Zea mays]	cellular component: cellular anatomical entity (GO:0110165)
Zm00001eb058940	Zm00001eb058940	0.52126	122	0.377312	88	0.273482	54	2.61914	551	2.36434	597	2.58596	564	1.96412e-55	-2.77849	down	[T]	Signal transduction mechanisms	Biological Process: defense response to oomycetes (GO:0002229);; Molecular Function: transmembrane receptor protein serine/threonine kinase activity (GO:0004675);; Molecular Function: ATP binding (GO:0005524);; Cellular Component: plasma membrane (GO:0005886);; Biological Process: defense response (GO:0006952);; Cellular Component: integral component of membrane (GO:0016021);; Molecular Function:…	K01176|1.7e-70|sbi:8065370|K01176 alpha-amylase [EC:3.2.1.1] | (RefSeq) alpha-amylase isozyme 2A	Starch and sucrose metabolism (ko00500)	--	--	Legume lectin domain	L-type lectin-domain containing receptor kinase SIT2 OS=Oryza sativa subsp. japonica OX=39947 GN=SIT2 PE=2 SV=2	T	Signal transduction mechanisms	L-type lectin-domain containing receptor kinase SIT2 [Zea mays]	biological process: interspecies interaction between organisms (GO:0044419);; biological process: response to stimulus (GO:0050896);; biological process: metabolic process (GO:0008152);; biological process: cellular process (GO:0009987);; molecular function: catalytic activity (GO:0003824);; molecular function: molecular transducer activity (GO:0060089);; molecular function: binding (GO:0005488);…
Zm00001eb058970	Zm00001eb058970	6.60216	635	6.69933	657	5.60304	459	26.0341	2246	24.9951	2638	25.889	2364	4.82158e-180	-2.11965	down	--	--	--	--	--	--	--	Protein of unknown function (DUF1005)	--	S	Function unknown	uncharacterized protein LOC107197954 [Zea mays]	--
Zm00001eb059100	Zm00001eb059100	9.12216	1453	8.84252	1436	9.29345	1262	24.5962	3516	24.5528	4294	24.5765	3719	1.17486e-186	-1.53517	down	[D]	Cell cycle control, cell division, chromosome partitioning	Molecular Function: metal ion binding (GO:0046872);;	K01081|7.5e-133|ota:OT_ostta11g02900|K01081 5'-nucleotidase [EC:3.1.3.5] | (RefSeq) HAD-superfamily hydrolase, subfamily IG,5'-nucleotidase	Purine metabolism (ko00230);; Pyrimidine metabolism (ko00240);; Nicotinate and nicotinamide metabolism (ko00760)	[F]	Nucleotide transport and metabolism	5' nucleotidase family	--	F	Nucleotide transport and metabolism	cytosolic purine 5-nucleotidase [Zea mays]	molecular function: binding (GO:0005488)
Zm00001eb059240	Zm00001eb059240	3.00513	337	3.0631	359	3.05227	297	6.79549	685	6.30908	778	5.99064	641	1.36699e-24	-1.14741	down	--	--	Molecular Function: transmembrane receptor protein serine/threonine kinase activity (GO:0004675);; Molecular Function: ATP binding (GO:0005524);; Cellular Component: plasma membrane (GO:0005886);; Biological Process: protein phosphorylation (GO:0006468);; Cellular Component: integral component of membrane (GO:0016021);;	K03283|1.3e-47|qsu:112017276|K03283 heat shock 70kDa protein 1/2/6/8 | (RefSeq) heat shock cognate 70 kDa protein 2-like	Spliceosome (ko03040);; Protein processing in endoplasmic reticulum (ko04141);; Endocytosis (ko04144)	[T]	Signal transduction mechanisms	Protein tyrosine and serine/threonine kinase	Proline-rich receptor-like protein kinase PERK1 OS=Arabidopsis thaliana OX=3702 GN=PERK1 PE=1 SV=1	T	Signal transduction mechanisms	uncharacterized protein LOC100501564 isoform X1 [Zea mays]	biological process: metabolic process (GO:0008152);; biological process: cellular process (GO:0009987);; molecular function: catalytic activity (GO:0003824);; molecular function: molecular transducer activity (GO:0060089);; molecular function: binding (GO:0005488);; cellular component: cellular anatomical entity (GO:0110165)
Zm00001eb059270	Zm00001eb059270	0.664746	108	0.587161	108	0.540564	81	1.48417	243	1.22664	238	1.39539	228	1.6025e-11	-1.32996	down	--	--	--	--	--	[R]	General function prediction only	--	Protein ESSENTIAL FOR POTEXVIRUS ACCUMULATION 1 OS=Arabidopsis thaliana OX=3702 GN=EXA1 PE=1 SV=1	S	Function unknown	GYF domain-containing protein [Zea mays]	--
Zm00001eb059310	Zm00001eb059310	1.4111	49	0.797751	29	0.643181	19	2.77366	86	2.81487	107	2.71288	89	3.9908e-06	-1.61866	down	[K]	Transcription	Cellular Component: PAM complex, Tim23 associated import motor (GO:0001405);; Molecular Function: ATPase activator activity (GO:0001671);; Biological Process: protein import into mitochondrial matrix (GO:0030150);;	K09539|2.4e-66|zma:100282065|K09539 DnaJ homolog subfamily C member 19 | (RefSeq) mitochondrial import inner membrane translocase subunit TIM14	--	[O]	Posttranslational modification, protein turnover, chaperones	--	Mitochondrial import inner membrane translocase subunit TIM14-3 OS=Arabidopsis thaliana OX=3702 GN=TIM14-3 PE=1 SV=1	O	Posttranslational modification, protein turnover, chaperones	mitochondrial import inner membrane translocase subunit TIM14 [Zea mays]	cellular component: intracellular (GO:0005622);; cellular component: protein-containing complex (GO:0032991);; cellular component: cellular anatomical entity (GO:0110165);; biological process: biological regulation (GO:0065007);; molecular function: molecular function regulator (GO:0098772);; biological process: cellular process (GO:0009987);; biological process: localization (GO:0051179)
Zm00001eb059630	Zm00001eb059630	9.31142	555	8.333	498	7.61121	381	37.4048	1976	39.2358	2554	43.8025	2482	2.03229e-158	-2.35757	down	[I]	Lipid transport and metabolism	Molecular Function: iron ion binding (GO:0005506);; Biological Process: lipid biosynthetic process (GO:0008610);; Cellular Component: integral component of membrane (GO:0016021);; Molecular Function: oxidoreductase activity (GO:0016491);;	K19706|6.5e-133|zma:100282761|K19706 dihydroceramide fatty acyl 2-hydroxylase [EC:1.14.18.7] | (RefSeq) inositolphosphorylceramide-B C-26 hydroxylase	--	[I]	Lipid transport and metabolism	Fatty acid hydroxylase superfamily	Dihydroceramide fatty acyl 2-hydroxylase FAH1 OS=Arabidopsis thaliana OX=3702 GN=FAH1 PE=1 SV=1	I	Lipid transport and metabolism	unknown [Zea mays]	molecular function: binding (GO:0005488);; biological process: metabolic process (GO:0008152);; cellular component: cellular anatomical entity (GO:0110165);; molecular function: catalytic activity (GO:0003824)
Zm00001eb059870	Zm00001eb059870	2.12769	44	2.38138	51	1.77622	32	7.35924	137	7.78223	177	6.42774	126	7.22673e-12	-1.85906	down	[E]	Amino acid transport and metabolism	Molecular Function: glutamate-ammonia ligase activity (GO:0004356);; Biological Process: polyamine catabolic process (GO:0006598);; Molecular Function: transcription factor binding (GO:0008134);;	K01915|5.0e-51|cmax:111478799|K01915 glutamine synthetase [EC:6.3.1.2] | (RefSeq) type-1 glutamine synthetase 1-like isoform X1	Arginine biosynthesis (ko00220);; Alanine, aspartate and glutamate metabolism (ko00250);; Glyoxylate and dicarboxylate metabolism (ko00630);; Nitrogen metabolism (ko00910);; Biosynthesis of amino acids (ko01230)	[E]	Amino acid transport and metabolism	Glutamine synthetase, catalytic domain	--	E	Amino acid transport and metabolism	type-1 glutamine synthetase 1-like [Zea mays]	molecular function: catalytic activity (GO:0003824);; biological process: metabolic process (GO:0008152);; biological process: cellular process (GO:0009987);; molecular function: binding (GO:0005488)
Zm00001eb059890	Zm00001eb059890	1.20467	12	1.16898	12	1.14363	10	8.19586	72	6.63364	71	8.78201	81	5.34106e-11	-2.79225	down	--	--	--	--	--	--	--	--	--	--	--	--	--
Zm00001eb059920	Zm00001eb059920	1.66736	166	1.82874	186	1.58719	135	4.13989	369	3.62867	396	3.60761	341	1.21446e-15	-1.25371	down	--	--	Molecular Function: DNA-binding transcription factor activity (GO:0003700);; Cellular Component: nucleus (GO:0005634);; Molecular Function: sequence-specific DNA binding (GO:0043565);;	--	--	--	--	TCP family transcription factor	Transcription factor PCF6 OS=Oryza sativa subsp. indica OX=39946 GN=PCF6 PE=4 SV=1	K	Transcription	unknown [Zea mays]	molecular function: transcription regulator activity (GO:0140110);; cellular component: intracellular (GO:0005622);; cellular component: cellular anatomical entity (GO:0110165);; molecular function: binding (GO:0005488)
Zm00001eb060110	Zm00001eb060110	0.842021	92	0.947713	105	0.907077	84	2.34394	228	1.75529	209	2.00598	207	1.29399e-09	-1.26897	down	[T]	Signal transduction mechanisms	Molecular Function: protein kinase activity (GO:0004672);; Molecular Function: calcium ion binding (GO:0005509);; Molecular Function: ATP binding (GO:0005524);;	K13412|5.0e-268|sita:111255836|K13412 calcium-dependent protein kinase [EC:2.7.11.1] | (RefSeq) calcium-dependent protein kinase 10	Plant-pathogen interaction (ko04626)	[T]	Signal transduction mechanisms	Protein kinase domain	Calcium-dependent protein kinase 10 OS=Oryza sativa subsp. japonica OX=39947 GN=CPK10 PE=2 SV=1	T	Signal transduction mechanisms	Calcium-dependent protein kinase 1 [Zea mays]	biological process: metabolic process (GO:0008152);; biological process: cellular process (GO:0009987);; molecular function: catalytic activity (GO:0003824);; molecular function: binding (GO:0005488)
Zm00001eb060420	Zm00001eb060420	0.875077	26	0.856173	26	1.00488	25	2.53797	66	2.57437	80	2.24921	61	5.96758e-05	-1.48381	down	--	--	--	--	--	--	--	--	--	--	--	uncharacterized protein LOC100275300 [Zea mays]	--
Zm00001eb060520	Zm00001eb060520	52.5169	3996	51.2703	4278	55.3018	3539	268.193	17822	271.464	22088	281.086	19798	0	-2.39962	down	[E]	Amino acid transport and metabolism	Biological Process: cellular amino acid metabolic process (GO:0006520);; Molecular Function: oxidoreductase activity (GO:0016491);;	K00261|8.5e-182|zma:542220|K00261 glutamate dehydrogenase (NAD(P)+) [EC:1.4.1.3] | (RefSeq) gdh1; glutamate dehydrogenase	Arginine biosynthesis (ko00220);; Alanine, aspartate and glutamate metabolism (ko00250);; Nitrogen metabolism (ko00910);; Carbon metabolism (ko01200)	[E]	Amino acid transport and metabolism	Glu/Leu/Phe/Val dehydrogenase, dimerisation domain	Glutamate dehydrogenase OS=Zea mays OX=4577 GN=GDH1 PE=1 SV=1	E	Amino acid transport and metabolism	Glutamate dehydrogenase [Zea mays]	biological process: metabolic process (GO:0008152);; biological process: cellular process (GO:0009987);; molecular function: catalytic activity (GO:0003824)
Zm00001eb060530	Zm00001eb060530	2.31333	134	1.56845	93	1.94767	96	9.30935	483	7.45726	473	7.00112	384	2.94915e-32	-2.1215	down	[JO]	Translation, ribosomal structure and biogenesis;; Posttranslational modification, protein turnover, chaperones	Molecular Function: N-acetyltransferase activity (GO:0008080);;	--	--	--	--	Acetyltransferase (GNAT) domain	--	J	Translation, ribosomal structure and biogenesis	uncharacterized protein LOC103644168 [Zea mays]	molecular function: catalytic activity (GO:0003824)
Zm00001eb060560	Zm00001eb060560	6.69623	489	7.75505	577	7.71346	480	24.2671	1588	22.726	1820	22.6744	1571	2.26677e-94	-1.74981	down	--	--	Molecular Function: protein binding (GO:0005515);;	K09571|3.9e-09|nsy:104216098|K09571 FK506-binding protein 4/5 [EC:5.2.1.8] | (RefSeq) peptidyl-prolyl cis-trans isomerase FKBP62-like isoform X1	--	[R]	General function prediction only	Tetratricopeptide repeat	--	S	Function unknown	uncharacterized protein LOC100381665 [Zea mays]	molecular function: binding (GO:0005488)
Zm00001eb060610	Zm00001eb060610	0.838055	58	0.69142	49	0.623655	37	1.46474	91	1.35549	103	1.80246	118	6.41358e-05	-1.19038	down	--	--	Molecular Function: molecular_function (GO:0003674);; Molecular Function: structural molecule activity (GO:0005198);; Molecular Function: structural constituent of cell wall (GO:0005199);; Molecular Function: protein binding (GO:0005515);;	--	--	--	--	Leucine rich repeat	Leucine-rich repeat extensin-like protein 6 OS=Arabidopsis thaliana OX=3702 GN=LRX6 PE=2 SV=1	S	Function unknown	systemin receptor SR160 precursor [Zea mays]	molecular function: structural molecule activity (GO:0005198);; molecular function: binding (GO:0005488)
Zm00001eb061140	Zm00001eb061140	0.496691	38	0.39017	30	0.13736	9	11.6619	790	10.753	891	10.4694	750	5.72108e-36	-5.07985	down	--	--	Cellular Component: integral component of membrane (GO:0016021);;	K14003|2.9e-210|zma:100281812|K14003 prolactin regulatory element-binding protein | (RefSeq) sec12-like protein 1	Protein processing in endoplasmic reticulum (ko04141)	[U]	Intracellular trafficking, secretion, and vesicular transport	WD domain, G-beta repeat	SEC12-like protein 1 OS=Arabidopsis thaliana OX=3702 GN=PHF1 PE=1 SV=2	U	Intracellular trafficking, secretion, and vesicular transport	uncharacterized protein LOC100281812 [Zea mays]	cellular component: cellular anatomical entity (GO:0110165)
Zm00001eb061150	Zm00001eb061150	1.1859	114	0.802401	79	1.39032	114	3.58611	308	5.1473	541	3.66365	333	2.32958e-20	-1.97606	down	--	--	Cellular Component: membrane (GO:0016020);; Cellular Component: integral component of membrane (GO:0016021);;	--	--	--	--	Nodulin-like	--	S	Function unknown	uncharacterized protein LOC103644190 [Zea mays]	cellular component: cellular anatomical entity (GO:0110165)
Zm00001eb061160	Zm00001eb061160	0.907532	82	0.779443	72	0.985712	76	2.14529	174	2.48765	246	2.11495	181	9.30276e-11	-1.4362	down	--	--	Cellular Component: membrane (GO:0016020);; Cellular Component: integral component of membrane (GO:0016021);;	--	--	--	--	Nodulin-like	--	S	Function unknown	uncharacterized protein LOC103644191 [Zea mays]	cellular component: cellular anatomical entity (GO:0110165)
Zm00001eb061250	Zm00001eb061250	5.52227	146	5.92959	160	5.44859	123	26.6935	634	25.6458	745	25.6262	644	6.13189e-70	-2.30303	down	--	--	--	--	--	--	--	Cysteine-rich TM module stress tolerance	--	--	--	uncharacterized protein LOC100277083 [Zea mays]	--
Zm00001eb061280	Zm00001eb061280	7.00997	560	6.61129	538	6.05459	412	12.5513	899	15.1024	1323	12.464	945	1.5191e-25	-1.12794	down	[MDT]	Cell wall/membrane/envelope biogenesis;; Cell cycle control, cell division, chromosome partitioning;; Signal transduction mechanisms	Molecular Function: ATP binding (GO:0005524);;	K08900|7.2e-124|rcu:8275997|K08900 mitochondrial chaperone BCS1 | (RefSeq) LOW QUALITY PROTEIN: AAA-ATPase ASD, mitochondrial-like	--	[O]	Posttranslational modification, protein turnover, chaperones	Domain associated at C-terminal with AAA	AAA-ATPase ASD, mitochondrial OS=Arabidopsis thaliana OX=3702 GN=AATP1 PE=1 SV=1	O	Posttranslational modification, protein turnover, chaperones	AAA-ATPase At3g28580 [Zea mays]	molecular function: binding (GO:0005488)
Zm00001eb061400	Zm00001eb061400	1.12547	51	1.22461	56	0.904746	35	4.44416	179	4.61582	227	4.30559	183	7.82087e-19	-2.12095	down	--	--	Cellular Component: integral component of membrane (GO:0016021);;	--	--	--	--	Probable lipid transfer	Protein YLS3 OS=Arabidopsis thaliana OX=3702 GN=YLS3 PE=2 SV=1	S	Function unknown	Lipid binding protein [Zea mays]	cellular component: cellular anatomical entity (GO:0110165)
Zm00001eb061490	Zm00001eb061490	1.22482	36	1.30485	39	0.53215	14	1.97242	51	1.76822	56	3.08271	85	0.00471299	-1.20913	down	--	--	Biological Process: mitochondrial pyruvate transmembrane transport (GO:0006850);; Cellular Component: integral component of mitochondrial inner membrane (GO:0031305);; Molecular Function: pyruvate transmembrane transporter activity (GO:0050833);;	K22138|6.4e-53|zma:100281867|K22138 mitochondrial pyruvate carrier 1 | (RefSeq) uncharacterized protein LOC100281867	--	[S]	Function unknown	Mitochondrial pyruvate carriers	Mitochondrial pyruvate carrier 1 OS=Arabidopsis thaliana OX=3702 GN=MPC1 PE=3 SV=1	C	Energy production and conversion	uncharacterized protein LOC100281867 [Zea mays]	biological process: cellular process (GO:0009987);; biological process: localization (GO:0051179);; cellular component: intracellular (GO:0005622);; cellular component: cellular anatomical entity (GO:0110165);; molecular function: transporter activity (GO:0005215)
Zm00001eb061670	Zm00001eb061670	0	0	0.133833	6	0	0	6.8955	273	5.14526	249	5.4301	227	3.14167e-09	-7.08843	down	[C]	Energy production and conversion	Molecular Function: iron ion binding (GO:0005506);; Molecular Function: electron transfer activity (GO:0009055);; Cellular Component: chloroplast (GO:0009507);; Cellular Component: integral component of membrane (GO:0016021);; Biological Process: alkane catabolic process (GO:0043448);;	--	--	--	--	Rubredoxin	--	C	Energy production and conversion	uncharacterized protein LOC103644215 [Zea mays]	molecular function: binding (GO:0005488);; biological process: metabolic process (GO:0008152);; molecular function: catalytic activity (GO:0003824);; cellular component: intracellular (GO:0005622);; cellular component: cellular anatomical entity (GO:0110165);; biological process: cellular process (GO:0009987)
Zm00001eb061730	Zm00001eb061730	1.15032	54	1.29462	62	1.01427	41	15.1117	633	11.1354	571	12.9103	572	2.21655e-85	-3.57797	down	--	--	--	--	--	--	--	--	--	--	--	--	--
Zm00001eb061880	Zm00001eb061880	2.00818	259	1.95592	257	1.49545	166	5.03696	581	5.93004	838	5.43322	664	2.53916e-35	-1.6773	down	[G]	Carbohydrate transport and metabolism	Molecular Function: transferase activity, transferring glycosyl groups (GO:0016757);; Molecular Function: raffinose alpha-galactosidase activity (GO:0052692);;	K06617|0.0e+00|zma:103644222|K06617 raffinose synthase [EC:2.4.1.82] | (RefSeq) probable galactinol--sucrose galactosyltransferase 2	Galactose metabolism (ko00052)	--	--	Raffinose synthase or seed imbibition protein Sip1	Probable galactinol--sucrose galactosyltransferase 2 OS=Arabidopsis thaliana OX=3702 GN=RFS2 PE=2 SV=2	S	Function unknown	probable galactinol--sucrose galactosyltransferase 2 [Zea mays]	molecular function: catalytic activity (GO:0003824)
Zm00001eb061890	Zm00001eb061890	3.69654	343	4.03506	382	3.21554	255	7.97562	663	8.53681	868	7.63746	672	3.30178e-25	-1.23521	down	[J]	Translation, ribosomal structure and biogenesis	Molecular Function: tRNA binding (GO:0000049);; Molecular Function: tRNA (guanine-N2-)-methyltransferase activity (GO:0004809);;	K00555|0.0e+00|zma:100275038|K00555 tRNA (guanine26-N2/guanine27-N2)-dimethyltransferase [EC:2.1.1.215 2.1.1.216] | (RefSeq) probable tRNA (guanine(26)-N(2))-dimethyltransferase 1	--	[J]	Translation, ribosomal structure and biogenesis	N2,N2-dimethylguanosine tRNA methyltransferase	Probable tRNA (guanine(26)-N(2))-dimethyltransferase 1 OS=Arabidopsis thaliana OX=3702 GN=At5g15810 PE=2 SV=3	J	Translation, ribosomal structure and biogenesis	probable tRNA (guanine(26)-N(2))-dimethyltransferase 1 [Zea mays]	molecular function: binding (GO:0005488);; biological process: metabolic process (GO:0008152);; biological process: cellular process (GO:0009987);; molecular function: catalytic activity (GO:0003824)
Zm00001eb061940	Zm00001eb061940	1.60871	98	1.50992	93	1.57018	81	4.76002	258	5.6721	376	4.63543	266	8.86204e-21	-1.78115	down	--	--	Cellular Component: integral component of membrane (GO:0016021);;	--	--	--	--	TLC domain	TLC domain-containing protein At5g14285 OS=Arabidopsis thaliana OX=3702 GN=At5g14285 PE=2 SV=1	S	Function unknown	transcription regulator [Zea mays]	cellular component: cellular anatomical entity (GO:0110165)
Zm00001eb061950	Zm00001eb061950	2.10192	145	2.17622	153	2.56645	151	5.01722	310	5.0279	380	3.82299	250	1.05688e-09	-1.11796	down	--	--	--	--	--	--	--	Protein of unknown function (DUF295)	--	S	Function unknown	hypothetical protein ZEAMMB73_Zm00001d034573 [Zea mays]	--
Zm00001eb062080	Zm00001eb062080	3.78362	567	3.48775	534	3.54224	452	7.56979	1017	7.82167	1285	8.66896	1233	4.77256e-42	-1.25056	down	[R]	General function prediction only	Molecular Function: triglyceride lipase activity (GO:0004806);; Biological Process: lipid catabolic process (GO:0016042);;	K14674|0.0e+00|zma:100382466|K14674 TAG lipase / steryl ester hydrolase / phospholipase A2 / LPA acyltransferase [EC:3.1.1.3 3.1.1.13 3.1.1.4 2.3.1.51] | (RefSeq) AY110479; uncharacterized protein LOC100382466	Steroid biosynthesis (ko00100);; Glycerolipid metabolism (ko00561);; Glycerophospholipid metabolism (ko00564);; Ether lipid metabolism (ko00565);; Arachidonic acid metabolism (ko00590);; Linoleic acid metabolism (ko00591);; alpha-Linolenic acid metabolism (ko00592)	[R]	General function prediction only	Domain of unknown function (DUF3336)	Triacylglycerol lipase SDP1 OS=Arabidopsis thaliana OX=3702 GN=SDP1 PE=1 SV=1	I	Lipid transport and metabolism	uncharacterized protein LOC100382466 [Zea mays]	molecular function: catalytic activity (GO:0003824);; biological process: metabolic process (GO:0008152)
Zm00001eb062170	Zm00001eb062170	12.9217	926	13.5951	993	11.7605	718	25.6313	1647	26.34	2071	24.5396	1669	9.82878e-47	-1.09663	down	--	--	Molecular Function: DNA binding (GO:0003677);; Cellular Component: nucleus (GO:0005634);; Biological Process: regulation of transcription, DNA-templated (GO:0006355);;	K00521|2.6e-42|cmos:111447866|K00521 ferric-chelate reductase [EC:1.16.1.7] | (RefSeq) ferric reduction oxidase 7, chloroplastic-like	--	--	--	No apical meristem (NAM) protein	NAC domain-containing protein 2 OS=Oryza sativa subsp. japonica OX=39947 GN=NAC002 PE=1 SV=1	K	Transcription	uncharacterized protein LOC100170665 [Zea mays]	molecular function: binding (GO:0005488);; cellular component: intracellular (GO:0005622);; cellular component: cellular anatomical entity (GO:0110165);; biological process: biological regulation (GO:0065007)
Zm00001eb062560	Zm00001eb062560	0.726343	35	0.454928	22	0.74414	30	10.5795	446	10.2463	528	9.25865	413	3.49252e-77	-4.05355	down	--	--	--	--	--	[R]	General function prediction only	C2H2-type zinc finger	Zinc finger protein ZAT5 OS=Arabidopsis thaliana OX=3702 GN=ZAT5 PE=2 SV=1	S	Function unknown	ZFP16-2 [Zea mays]	--
Zm00001eb062580	Zm00001eb062580	5.37457	186	4.59565	162	4.63716	137	37.7478	1170	32.1763	1220	34.3914	1128	7.0766e-144	-2.92898	down	--	--	Cellular Component: cytoplasm (GO:0005737);; Cellular Component: actin cytoskeleton (GO:0015629);; Biological Process: actin filament depolymerization (GO:0030042);; Molecular Function: actin filament binding (GO:0051015);;	K05765|2.0e-77|zma:103644252|K05765 cofilin | (RefSeq) actin-depolymerizing factor 3	--	[Z]	Cytoskeleton	Cofilin/tropomyosin-type actin-binding protein	Actin-depolymerizing factor 3 OS=Oryza sativa subsp. japonica OX=39947 GN=ADF3 PE=1 SV=1	Z	Cytoskeleton	actin-depolymerizing factor 3 [Zea mays]	cellular component: cellular anatomical entity (GO:0110165);; cellular component: intracellular (GO:0005622);; biological process: cellular process (GO:0009987);; molecular function: binding (GO:0005488)
Zm00001eb062840	Zm00001eb062840	6.11494	127	5.56452	118	7.31161	130	12.708	237	11.5898	264	13.5611	267	8.27086e-09	-1.09178	down	--	--	Molecular Function: DNA binding (GO:0003677);; Molecular Function: protein dimerization activity (GO:0046983);;	--	--	--	--	hAT family C-terminal dimerisation region	--	S	Function unknown	hAT transposon superfamily [Zea mays]	molecular function: binding (GO:0005488)
Zm00001eb062880	Zm00001eb062880	2.37918	75	1.97097	64	2.09211	57	13.4844	381	12.2852	425	11.6618	349	2.71398e-46	-2.62479	down	--	--	Molecular Function: serine-type endopeptidase inhibitor activity (GO:0004867);; Cellular Component: extracellular region (GO:0005576);;	--	--	--	--	--	Bowman-Birk type trypsin inhibitor OS=Triticum aestivum OX=4565 PE=1 SV=1	G	Carbohydrate transport and metabolism	Bowman-Birk type trypsin inhibitor [Zea mays]	biological process: biological regulation (GO:0065007);; molecular function: molecular function regulator (GO:0098772);; cellular component: cellular anatomical entity (GO:0110165)
Zm00001eb063070	Zm00001eb063070	0.277733	21	0.275794	21	0.339585	22	2.14937	141	1.59138	128	2.40959	167	4.35686e-19	-2.83792	down	[G]	Carbohydrate transport and metabolism	Molecular Function: UDP-glycosyltransferase activity (GO:0008194);; Cellular Component: intracellular membrane-bounded organelle (GO:0043231);; Molecular Function: quercetin 3-O-glucosyltransferase activity (GO:0080043);; Molecular Function: quercetin 7-O-glucosyltransferase activity (GO:0080044);;	K13227|1.2e-168|obr:102716206|K13227 UDP-glucosyltransferase BX8/BX9 [EC:2.4.1.202] | (RefSeq) DIMBOA UDP-glucosyltransferase BX8-like	Benzoxazinoid biosynthesis (ko00402)	[GC]	Carbohydrate transport and metabolism;; Energy production and conversion	UDP-glucoronosyl and UDP-glucosyl transferase	DIMBOA UDP-glucosyltransferase BX8 OS=Zea mays OX=4577 GN=Bx8 PE=1 SV=1	--	--	DIMBOA UDP-glucosyltransferase BX8-like [Zea mays]	molecular function: catalytic activity (GO:0003824);; cellular component: intracellular (GO:0005622);; cellular component: cellular anatomical entity (GO:0110165)
Zm00001eb063250	Zm00001eb063250	2.05827	65	1.82024	59	2.63285	71	4.35071	124	5.15782	179	6.17986	185	9.53532e-08	-1.37104	down	--	--	Biological Process: tetrahydrobiopterin biosynthetic process (GO:0006729);; Molecular Function: 4-alpha-hydroxytetrahydrobiopterin dehydratase activity (GO:0008124);; Cellular Component: plastid (GO:0009536);;	K01724|1.6e-46|nsy:104223965|K01724 4a-hydroxytetrahydrobiopterin dehydratase [EC:4.2.1.96] | (RefSeq) uncharacterized protein LOC104223965	Folate biosynthesis (ko00790)	--	--	Pterin 4 alpha carbinolamine dehydratase	Probable pterin-4-alpha-carbinolamine dehydratase, chloroplastic OS=Arabidopsis thaliana OX=3702 GN=ATP1 PE=1 SV=1	S	Function unknown	uncharacterized protein LOC100277322 [Zea mays]	biological process: metabolic process (GO:0008152);; biological process: cellular process (GO:0009987);; molecular function: catalytic activity (GO:0003824);; cellular component: intracellular (GO:0005622);; cellular component: cellular anatomical entity (GO:0110165)
Zm00001eb063310	Zm00001eb063310	1.00257	37	1.31481	50	0.810637	26	2.81256	94	1.80747	74	1.58046	56	0.0040493	-1.077	down	--	--	--	--	--	--	--	--	--	--	--	uncharacterized protein LOC100275098 [Zea mays]	--
Zm00001eb063430	Zm00001eb063430	7.91986	608	7.26851	569	6.92541	453	55.2395	3793	51.601	4278	55.1005	3976	0	-2.95438	down	[G]	Carbohydrate transport and metabolism	Molecular Function: galactokinase activity (GO:0004335);; Molecular Function: ATP binding (GO:0005524);; Molecular Function: galactose binding (GO:0005534);; Cellular Component: cytoplasm (GO:0005737);; Biological Process: galactose metabolic process (GO:0006012);;	K18674|2.3e-290|zma:100284953|K18674 N-acetylgalactosamine kinase [EC:2.7.1.157] | (RefSeq) pco060326; uncharacterized protein LOC100284953	--	[G]	Carbohydrate transport and metabolism	Galactokinase galactose-binding signature	Galactokinase OS=Arabidopsis thaliana OX=3702 GN=GAL1 PE=1 SV=2	G	Carbohydrate transport and metabolism	uncharacterized protein LOC100284953 [Zea mays]	biological process: metabolic process (GO:0008152);; biological process: cellular process (GO:0009987);; molecular function: catalytic activity (GO:0003824);; molecular function: binding (GO:0005488);; cellular component: cellular anatomical entity (GO:0110165)
Zm00001eb063480	Zm00001eb063480	0.578282	20	0.452094	16	0.496061	14	2.37278	71	1.97316	72	2.59759	82	1.24249e-08	-2.24314	down	--	--	Cellular Component: Golgi apparatus (GO:0005794);; Cellular Component: integral component of membrane (GO:0016021);;	--	--	--	--	--	--	G	Carbohydrate transport and metabolism	hypothetical protein ZEAMMB73_Zm00001d034737 [Zea mays]	cellular component: intracellular (GO:0005622);; cellular component: cellular anatomical entity (GO:0110165)
Zm00001eb063680	Zm00001eb063680	42.6471	2925	39.2137	2759	41.1022	2410	186.659	11507	185.736	13989	192.517	12540	0	-2.29541	down	[C]	Energy production and conversion	Cellular Component: mitochondrial matrix (GO:0005759);; Molecular Function: electron transfer activity (GO:0009055);; Molecular Function: flavin adenine dinucleotide binding (GO:0050660);;	K03522|1.6e-142|zma:100191322|K03522 electron transfer flavoprotein alpha subunit | (RefSeq) uncharacterized protein LOC100191322	--	[C]	Energy production and conversion	Electron transfer flavoprotein domain	Electron transfer flavoprotein subunit alpha, mitochondrial OS=Oryza sativa subsp. indica OX=39946 GN=ETFA PE=3 SV=1	C	Energy production and conversion	Electron transfer flavoprotein subunit alpha mitochondrial [Zea mays]	cellular component: intracellular (GO:0005622);; cellular component: cellular anatomical entity (GO:0110165);; biological process: metabolic process (GO:0008152);; molecular function: catalytic activity (GO:0003824);; molecular function: binding (GO:0005488)
Zm00001eb063970	Zm00001eb063970	0.561298	75	0.951669	127	0.476248	53	2.0287	238	1.9243	277	1.65068	206	9.31678e-11	-1.58081	down	[M]	Cell wall/membrane/envelope biogenesis	Molecular Function: transmembrane receptor protein serine/threonine kinase activity (GO:0004675);; Molecular Function: ATP binding (GO:0005524);; Cellular Component: plasma membrane (GO:0005886);; Biological Process: protein phosphorylation (GO:0006468);; Molecular Function: hydrolase activity (GO:0016787);;	K13430|4.5e-63|nta:107764193|K13430 serine/threonine-protein kinase PBS1 [EC:2.7.11.1] | (RefSeq) serine/threonine-protein kinase PBS1-like	Plant-pathogen interaction (ko04626)	--	--	Protein kinase domain	Receptor-like cytosolic serine/threonine-protein kinase RBK1 OS=Arabidopsis thaliana OX=3702 GN=RBK1 PE=1 SV=1	T	Signal transduction mechanisms	uncharacterized protein LOC100191422 [Zea mays]	biological process: metabolic process (GO:0008152);; biological process: cellular process (GO:0009987);; molecular function: catalytic activity (GO:0003824);; molecular function: molecular transducer activity (GO:0060089);; molecular function: binding (GO:0005488);; cellular component: cellular anatomical entity (GO:0110165)
Zm00001eb064350	Zm00001eb064350	11.3366	715	12.6365	828	11.1355	596	22.2031	1280	20.9251	1469	22.8592	1382	1.1773e-33	-1.01888	down	--	--	--	K06911|8.3e-39|zma:100193073|K06911 quercetin 2,3-dioxygenase [EC:1.13.11.24] | (RefSeq) pco134507; uncharacterized protein LOC100193073	--	--	--	--	Pirin-like protein OS=Solanum lycopersicum OX=4081 PE=2 SV=1	S	Function unknown	Pirin-like protein [Zea mays]	--
Zm00001eb064400	Zm00001eb064400	5.8524	435	6.52398	505	5.88571	378	13.5679	915	13.1846	1093	13.5101	966	1.00236e-37	-1.23978	down	[T]	Signal transduction mechanisms	Molecular Function: MAP kinase activity (GO:0004707);; Molecular Function: ATP binding (GO:0005524);; Cellular Component: nucleus (GO:0005634);; Cellular Component: cytoplasm (GO:0005737);; Biological Process: regulation of gene expression (GO:0010468);; Biological Process: intracellular signal transduction (GO:0035556);;	K08829|5.6e-258|zma:100272250|K08829 male germ cell-associated kinase [EC:2.7.11.22] | (RefSeq) putative protein kinase superfamily protein	--	[T]	Signal transduction mechanisms	Protein kinase domain	Cyclin-dependent kinase F-3 OS=Oryza sativa subsp. japonica OX=39947 GN=CDKF-3 PE=2 SV=1	T	Signal transduction mechanisms	putative protein kinase superfamily protein [Zea mays]	biological process: metabolic process (GO:0008152);; biological process: cellular process (GO:0009987);; molecular function: catalytic activity (GO:0003824);; molecular function: binding (GO:0005488);; cellular component: intracellular (GO:0005622);; cellular component: cellular anatomical entity (GO:0110165);; biological process: biological regulation (GO:0065007);; biological process: signaling…
Zm00001eb064740	Zm00001eb064740	1.54164	70	0.833573	39	0.924956	36	2.86532	116	2.43494	120	2.62143	112	1.09682e-05	-1.33982	down	--	--	Cellular Component: integral component of membrane (GO:0016021);;	--	--	--	--	--	--	S	Function unknown	uncharacterized protein LOC100281132 precursor [Zea mays]	cellular component: cellular anatomical entity (GO:0110165)
Zm00001eb064750	Zm00001eb064750	1.15182	123	1.26679	135	1.09269	100	9.05352	860	9.43065	1097	9.73848	982	1.65435e-137	-3.10141	down	[M]	Cell wall/membrane/envelope biogenesis	Biological Process: phospholipid catabolic process (GO:0009395);; Molecular Function: hydrolase activity, acting on ester bonds (GO:0016788);;	K01114|0.0e+00|zma:103644330|K01114 phospholipase C [EC:3.1.4.3] | (RefSeq) non-specific phospholipase C2	Inositol phosphate metabolism (ko00562);; Glycerophospholipid metabolism (ko00564);; Ether lipid metabolism (ko00565)	--	--	Phosphoesterase family	Non-specific phospholipase C4 OS=Arabidopsis thaliana OX=3702 GN=NPC4 PE=1 SV=1	M	Cell wall/membrane/envelope biogenesis	non-specific phospholipase C2 [Zea mays]	biological process: metabolic process (GO:0008152);; biological process: cellular process (GO:0009987);; molecular function: catalytic activity (GO:0003824)
Zm00001eb064950	Zm00001eb064950	0.88867	81	0.993173	92	1.35194	105	1.96083	160	2.47261	247	2.17505	188	9.70106e-07	-1.13631	down	[J]	Translation, ribosomal structure and biogenesis	Cellular Component: cytosolic small ribosomal subunit (GO:0022627);; Molecular Function: ribosome binding (GO:0043022);; Molecular Function: ribosomal small subunit binding (GO:0043024);; Biological Process: primary metabolic process (GO:0044238);; Biological Process: negative regulation of translational elongation (GO:0045900);;	K22943|2.4e-24|apro:F751_1436|K22943 protein YIPF6 | (RefSeq) Protein YIPF6	--	--	--	Sigma 54 modulation/S30EA ribosomal protein C terminus	Ribosome-binding factor PSRP1, chloroplastic OS=Spinacia oleracea OX=3562 GN=PSRP1 PE=1 SV=2	J	Translation, ribosomal structure and biogenesis	ribosome-binding factor PSRP1, chloroplastic-like [Zea mays]	cellular component: intracellular (GO:0005622);; cellular component: protein-containing complex (GO:0032991);; cellular component: cellular anatomical entity (GO:0110165);; molecular function: binding (GO:0005488);; biological process: metabolic process (GO:0008152);; biological process: biological regulation (GO:0065007)
Zm00001eb064980	Zm00001eb064980	1.5548	117	1.44062	110	1.61543	103	6.58953	442	12.6016	1034	5.13227	364	6.95839e-09	-2.50034	down	--	--	--	--	--	--	--	--	--	--	--	unknown [Zea mays]	--
Zm00001eb065100	Zm00001eb065100	2.0322	185	1.78574	166	2.20771	171	5.41539	441	5.60549	558	5.47001	471	1.82443e-27	-1.54969	down	[V]	Defense mechanisms	Cellular Component: plasma membrane (GO:0005886);; Molecular Function: antiporter activity (GO:0015297);; Cellular Component: membrane (GO:0016020);; Cellular Component: integral component of membrane (GO:0016021);; Molecular Function: transmembrane transporter activity (GO:0022857);; Molecular Function: xenobiotic transmembrane transporter activity (GO:0042910);; Biological Process: cellular res…	K03327|4.6e-252|zma:100284465|K03327 multidrug resistance protein, MATE family | (RefSeq) antiporter/ drug transporter/ transporter	--	[R]	General function prediction only	MatE	Protein DETOXIFICATION 56 OS=Arabidopsis thaliana OX=3702 GN=DTX56 PE=1 SV=1	V	Defense mechanisms	antiporter/ drug transporter/ transporter [Zea mays]	cellular component: cellular anatomical entity (GO:0110165);; biological process: cellular process (GO:0009987);; biological process: localization (GO:0051179);; molecular function: transporter activity (GO:0005215);; biological process: response to stimulus (GO:0050896);; biological process: biological regulation (GO:0065007)
Zm00001eb065360	Zm00001eb065360	0.920312	63	0.897617	63	1.17686	69	3.12756	191	1.99621	149	2.52304	163	2.25435e-08	-1.43517	down	[O]	Posttranslational modification, protein turnover, chaperones	Molecular Function: transferase activity (GO:0016740);;	K00799|5.8e-138|zma:100285763|K00799 glutathione S-transferase [EC:2.5.1.18] | (RefSeq) glutathione S-transferase theta-1	Glutathione metabolism (ko00480)	[O]	Posttranslational modification, protein turnover, chaperones	Glutathione S-transferase, N-terminal domain	Glutathione S-transferase T1 OS=Arabidopsis thaliana OX=3702 GN=GSTT1 PE=2 SV=1	O	Posttranslational modification, protein turnover, chaperones	glutathione S-transferase theta-1 [Zea mays]	molecular function: catalytic activity (GO:0003824)
Zm00001eb065440	Zm00001eb065440	1.79964	55	2.96384	93	2.17113	57	10.5635	290	9.51314	319	9.91975	288	1.29177e-25	-2.19972	down	--	--	Molecular Function: DNA binding (GO:0003677);; Cellular Component: nucleus (GO:0005634);;	K12133|1.2e-17|han:110879135|K12133 MYB-related transcription factor LHY | (RefSeq) protein LHY-like	Circadian rhythm - plant (ko04712)	[O]	Posttranslational modification, protein turnover, chaperones	Myb-like DNA-binding domain	Protein REVEILLE 8 OS=Arabidopsis thaliana OX=3702 GN=RVE8 PE=2 SV=1	K	Transcription	uncharacterized protein LOC100275216 [Zea mays]	molecular function: binding (GO:0005488);; cellular component: intracellular (GO:0005622);; cellular component: cellular anatomical entity (GO:0110165)
Zm00001eb065740	Zm00001eb065740	0.624139	45	0.543944	40	0.453671	29	1.1343	74	1.56255	123	0.943466	64	0.000315816	-1.24992	down	--	--	Molecular Function: AT DNA binding (GO:0003680);; Cellular Component: nucleus (GO:0005634);;	--	--	--	--	Plants and Prokaryotes Conserved (PCC) domain	AT-hook motif nuclear-localized protein 11 OS=Arabidopsis thaliana OX=3702 GN=AHL11 PE=2 SV=1	K	Transcription	uncharacterized protein LOC100194172 [Zea mays]	molecular function: binding (GO:0005488);; cellular component: intracellular (GO:0005622);; cellular component: cellular anatomical entity (GO:0110165)
Zm00001eb065790	Zm00001eb065790	12.3042	731	10.9599	666	10.7082	536	28.2367	1523	26.5926	1731	24.323	1377	3.36846e-52	-1.3283	down	--	--	Molecular Function: phosphomannomutase activity (GO:0004615);; Cellular Component: cytoplasm (GO:0005737);; Biological Process: GDP-mannose biosynthetic process (GO:0009298);;	K17497|1.9e-141|zma:100272867|K17497 phosphomannomutase [EC:5.4.2.8] | (RefSeq) umc2246; Phosphomannomutase	Fructose and mannose metabolism (ko00051);; Amino sugar and nucleotide sugar metabolism (ko00520)	[I]	Lipid transport and metabolism	Eukaryotic phosphomannomutase	Phosphomannomutase OS=Oryza sativa subsp. indica OX=39946 GN=PMM PE=3 SV=1	I	Lipid transport and metabolism	uncharacterized protein LOC100272867 [Zea mays]	molecular function: catalytic activity (GO:0003824);; cellular component: cellular anatomical entity (GO:0110165);; biological process: metabolic process (GO:0008152);; biological process: cellular process (GO:0009987)
Zm00001eb065900	Zm00001eb065900	0.995038	115	1.2223	145	0.973374	107	2.8929	300	1.90869	244	2.63259	289	2.94301e-10	-1.26187	down	--	--	Molecular Function: calmodulin binding (GO:0005516);; Biological Process: defense response (GO:0006952);; Biological Process: response to biotic stimulus (GO:0009607);; Cellular Component: integral component of membrane (GO:0016021);;	K08472|1.9e-271|zma:100281568|K08472 mlo protein | (RefSeq) MLO-like protein 14 isoform 1	--	--	--	Mlo family	MLO-like protein 14 OS=Arabidopsis thaliana OX=3702 GN=MLO14 PE=2 SV=1	G	Carbohydrate transport and metabolism	MLO-like protein 14 isoform 1 [Zea mays]	molecular function: binding (GO:0005488);; biological process: response to stimulus (GO:0050896);; cellular component: cellular anatomical entity (GO:0110165)
Zm00001eb065920	Zm00001eb065920	5.26923	616	4.86798	580	5.04512	503	12.4423	1304	12.8863	1652	13.9009	1542	3.85819e-69	-1.46717	down	[L]	Replication, recombination and repair	Molecular Function: endonuclease activity (GO:0004519);; Molecular Function: ATP binding (GO:0005524);; Cellular Component: nucleus (GO:0005634);; Biological Process: mismatch repair (GO:0006298);; Molecular Function: DNA-dependent ATPase activity (GO:0008094);; Molecular Function: mismatched DNA binding (GO:0030983);; Cellular Component: mismatch repair complex (GO:0032300);; Biological Process:…	K07456|0.0e+00|zma:103645753|K07456 DNA mismatch repair protein MutS2 | (RefSeq) LOW QUALITY PROTEIN: uncharacterized protein LOC103645753	Mismatch repair (ko03430)	--	--	MutS domain V	DNA mismatch repair protein MSH6 OS=Arabidopsis thaliana OX=3702 GN=MSH6 PE=1 SV=2	L	Replication, recombination and repair	LOW QUALITY PROTEIN: endonuclease MutS2 [Zea mays]	biological process: metabolic process (GO:0008152);; biological process: cellular process (GO:0009987);; molecular function: catalytic activity (GO:0003824);; molecular function: binding (GO:0005488);; cellular component: intracellular (GO:0005622);; cellular component: cellular anatomical entity (GO:0110165);; biological process: response to stimulus (GO:0050896);; cellular component: protein-co…
Zm00001eb066130	Zm00001eb066130	1.08347	30	0.611896	18	0.559534	14	2.21117	55	2.13254	65	2.11714	56	0.000178494	-1.58036	down	--	--	Cellular Component: integral component of membrane (GO:0016021);;	--	--	--	--	Protein of unknown function (DUF1218)	--	S	Function unknown	hypothetical protein ZEAMMB73_Zm00001d001826 [Zea mays]	cellular component: cellular anatomical entity (GO:0110165)
Zm00001eb066390	Zm00001eb066390	0.514531	44	0.01831	2	0.300465	22	1.67352	128	2.0035	187	1.92671	155	0.00577142	-2.83424	down	[IQ]	Lipid transport and metabolism;; Secondary metabolites biosynthesis, transport and catabolism	Molecular Function: catalytic activity (GO:0003824);;	K23618|5.0e-174|pda:103717609|K23618 acyl-activating enzyme 11/12 [EC:6.2.1.2 6.2.1.-] | (RefSeq) benzoate--CoA ligase, peroxisomal-like	--	[I]	Lipid transport and metabolism	AMP-binding enzyme	Probable acyl-activating enzyme 5, peroxisomal OS=Arabidopsis thaliana OX=3702 GN=AAE5 PE=1 SV=1	I	Lipid transport and metabolism	probable acyl-activating enzyme 5, peroxisomal [Zea mays]	molecular function: catalytic activity (GO:0003824)
Zm00001eb066550	Zm00001eb066550	2.04296	27	2.20909	29	3.02371	34	6.73815	78	6.06857	86	7.70311	95	4.3238e-06	-1.57966	down	--	--	Cellular Component: membrane (GO:0016020);; Cellular Component: integral component of membrane (GO:0016021);;	--	--	--	--	--	--	--	--	hypothetical protein ZEAMMB73_Zm00001d039677 [Zea mays]	cellular component: cellular anatomical entity (GO:0110165)
Zm00001eb066570	Zm00001eb066570	1.75119	91	1.40552	75	1.7842	79	3.12382	146	3.23782	185	3.04143	150	8.50882e-06	-1.02927	down	[TK]	Signal transduction mechanisms;; Transcription	Biological Process: phosphorelay signal transduction system (GO:0000160);;	K14492|6.1e-77|zma:541613|K14492 two-component response regulator ARR-A family | (RefSeq) crr1; cytokinin response regulator 1	Plant hormone signal transduction (ko04075)	[K]	Transcription	Response regulator receiver domain	Two-component response regulator ORR6 OS=Oryza sativa subsp. indica OX=39946 GN=RR6 PE=2 SV=1	K	Transcription	cytokinin response regulator 1 [Zea mays]	biological process: cellular process (GO:0009987);; biological process: signaling (GO:0023052);; biological process: response to stimulus (GO:0050896);; biological process: biological regulation (GO:0065007)
Zm00001eb066610	Zm00001eb066610	13.6775	739	12.454	687	12.4089	574	36.6542	1773	33.4927	1985	33.3794	1713	2.2125e-88	-1.51889	down	--	--	Biological Process: peroxisome organization (GO:0007031);; Cellular Component: integral component of membrane (GO:0016021);;	--	--	--	--	--	Peroxisome biogenesis protein 22 OS=Arabidopsis thaliana OX=3702 GN=PEX22 PE=1 SV=1	S	Function unknown	uncharacterized protein LOC100276371 [Zea mays]	biological process: cellular process (GO:0009987);; cellular component: cellular anatomical entity (GO:0110165)
Zm00001eb066680	Zm00001eb066680	126.124	11510	142.399	12341	130.872	9488	341.148	27429	352.132	35346	348.03	30065	0	-1.54104	down	[E]	Amino acid transport and metabolism	Molecular Function: methyltransferase activity (GO:0008168);; Molecular Function: oxidoreductase activity (GO:0016491);; Biological Process: methylation (GO:0032259);;	K17839|3.6e-285|zma:100191603|K17839 polyamine oxidase [EC:1.5.3.17 1.5.3.-] | (RefSeq) pco077065; uncharacterized protein LOC100191603	Arginine and proline metabolism (ko00330);; beta-Alanine metabolism (ko00410);; Pantothenate and CoA biosynthesis (ko00770)	[Q]	Secondary metabolites biosynthesis, transport and catabolism	Flavin containing amine oxidoreductase	Polyamine oxidase 4 OS=Oryza sativa subsp. japonica OX=39947 GN=PAO4 PE=1 SV=1	Q	Secondary metabolites biosynthesis, transport and catabolism	uncharacterized protein LOC100191603 [Zea mays]	molecular function: catalytic activity (GO:0003824);; biological process: metabolic process (GO:0008152)
Zm00001eb066770	Zm00001eb066770	6.43597	544	6.49239	563	6.74112	487	15.3787	1178	15.761	1489	17.3458	1404	2.32775e-59	-1.41389	down	--	--	--	--	--	--	--	Myb/SANT-like DNA-binding domain	--	S	Function unknown	uncharacterized protein LOC100383309 [Zea mays]	--
Zm00001eb067230	Zm00001eb067230	5.58803	483	5.66414	551	6.14483	401	16.6247	1119	16.1034	1439	13.2435	1044	6.54837e-43	-1.39044	down	[G]	Carbohydrate transport and metabolism	Molecular Function: hydrolase activity, hydrolyzing O-glycosyl compounds (GO:0004553);; Biological Process: carbohydrate metabolic process (GO:0005975);;	K01193|2.4e-204|osa:4346527|K01193 beta-fructofuranosidase [EC:3.2.1.26] | (RefSeq) LOW QUALITY PROTEIN: beta-fructofuranosidase, insoluble isoenzyme 7-like	Galactose metabolism (ko00052);; Starch and sucrose metabolism (ko00500)	[G]	Carbohydrate transport and metabolism	Glycosyl hydrolases family 32 N-terminal domain	Beta-fructofuranosidase, insoluble isoenzyme 7 OS=Oryza sativa subsp. indica OX=39946 GN=CIN7 PE=2 SV=2	G	Carbohydrate transport and metabolism	Beta-fructofuranosidase, insoluble isoenzyme 7 [Zea mays]	molecular function: catalytic activity (GO:0003824);; biological process: metabolic process (GO:0008152)
Zm00001eb067340	Zm00001eb067340	1.98697	310	2.03963	325	1.83422	244	4.58324	639	5.02506	842	5.2418	766	2.77125e-35	-1.41872	down	--	--	Molecular Function: metal ion binding (GO:0046872);;	--	--	--	--	Zinc finger C-x8-C-x5-C-x3-H type (and similar)	Zinc finger CCCH domain-containing protein 30 OS=Oryza sativa subsp. japonica OX=39947 GN=Os04g0663200 PE=2 SV=3	S	Function unknown	zinc finger C-x8-C-x5-C-x3-H type family protein isoform X1 [Zea mays]	molecular function: binding (GO:0005488)
Zm00001eb067350	Zm00001eb067350	5.23455	687	4.03824	540	5.08692	569	9.68996	1141	10.1139	1456	10.6029	1321	1.83202e-32	-1.18255	down	--	--	Biological Process: response to acid chemical (GO:0001101);; Molecular Function: protein binding (GO:0005515);; Cellular Component: cellular_component (GO:0005575);; Cellular Component: intracellular (GO:0005622);; Cellular Component: obsolete cell (GO:0005623);; Cellular Component: nucleus (GO:0005634);; Cellular Component: cytoplasm (GO:0005737);; Cellular Component: cytosol (GO:0005829);; Cell…	--	--	--	--	IQ calmodulin-binding motif	Protein IQ-DOMAIN 32 OS=Arabidopsis thaliana OX=3702 GN=IQD32 PE=1 SV=3	S	Function unknown	uncharacterized protein LOC100272323 [Zea mays]	biological process: response to stimulus (GO:0050896);; molecular function: binding (GO:0005488);; cellular component: intracellular (GO:0005622);; cellular component: cellular anatomical entity (GO:0110165);; cellular component: protein-containing complex (GO:0032991)
Zm00001eb067430	Zm00001eb067430	1.30534	52	1.37908	56	1.35068	46	2.47417	87	2.52706	109	2.78216	104	0.000370301	-1.02496	down	--	--	--	--	--	--	--	--	--	--	--	unknown [Zea mays]	--
Zm00001eb067640	Zm00001eb067640	0.0427	4	0.120306	10	0.086874	7	1.23844	82	0.934927	81	1.12526	69	2.13268e-13	-3.53252	down	--		Molecular Function: protein serine/threonine kinase activity (GO:0004674);; Molecular Function: ATP binding (GO:0005524);; Cellular Component: plasma membrane (GO:0005886);; Cellular Component: integral component of membrane (GO:0016021);; Biological Process: protein autophosphorylation (GO:0046777);;	K13430|1.2e-63|soe:110785742|K13430 serine/threonine-protein kinase PBS1 [EC:2.7.11.1] | (RefSeq) serine/threonine-protein kinase PBS1	Plant-pathogen interaction (ko04626)	--	--	Protein tyrosine and serine/threonine kinase	Probable LRR receptor-like serine/threonine-protein kinase At1g56140 OS=Arabidopsis thaliana OX=3702 GN=At1g56140 PE=2 SV=2	T	Signal transduction mechanisms	putative receptor-like protein kinase [Zea mays]	biological process: metabolic process (GO:0008152);; biological process: cellular process (GO:0009987);; molecular function: catalytic activity (GO:0003824);; molecular function: binding (GO:0005488);; cellular component: cellular anatomical entity (GO:0110165)
Zm00001eb067680	Zm00001eb067680	16.269	190	13.9063	166	16.2309	162	122.695	1283	106.025	1356	111.82	1237	7.83002e-160	-2.96939	down	--	--	--	K10839|7.5e-06|bdi:112271456|K10839 UV excision repair protein RAD23 | (RefSeq) ubiquitin receptor RAD23b-like isoform X1	Nucleotide excision repair (ko03420);; Protein processing in endoplasmic reticulum (ko04141)	--	--	--	--	--	--	uncharacterized protein LOC100275046 [Zea mays]	--
Zm00001eb067690	Zm00001eb067690	2.61152	443	2.38218	412	2.49797	361	5.54395	843	4.87874	908	4.79798	773	1.40111e-26	-1.11986	down	--	--	Cellular Component: SAGA complex (GO:0000124);; Molecular Function: transcription coactivator activity (GO:0003713);; Biological Process: regulation of transcription by RNA polymerase II (GO:0006357);;	--	--	--	--	Transcriptional regulator of RNA polII, SAGA, subunit	--	S	Function unknown	uncharacterized protein LOC103645818 [Zea mays]	cellular component: intracellular (GO:0005622);; cellular component: protein-containing complex (GO:0032991);; cellular component: cellular anatomical entity (GO:0110165);; biological process: biological regulation (GO:0065007);; molecular function: transcription regulator activity (GO:0140110)
Zm00001eb067710	Zm00001eb067710	6.66586	926	6.03768	855	5.92871	702	20.4494	2549	20.9317	3192	22.3505	2948	2.47987e-171	-1.87224	down	--	--	Molecular Function: oxidoreductase activity, acting on single donors with incorporation of molecular oxygen, incorporation of two atoms of oxygen (GO:0016702);; Biological Process: oxylipin biosynthetic process (GO:0031408);; Molecular Function: metal ion binding (GO:0046872);;	K15718|0.0e+00|zma:100037805|K15718 linoleate 9S-lipoxygenase [EC:1.13.11.58] | (RefSeq) lox6; linoleate 9S-lipoxygenase6	Linoleic acid metabolism (ko00591)	--	--	Lipoxygenase	Probable linoleate 9S-lipoxygenase 5 OS=Solanum tuberosum OX=4113 GN=LOX1.5 PE=2 SV=1	E	Amino acid transport and metabolism	lipoxygenase6 [Zea mays]	biological process: metabolic process (GO:0008152);; molecular function: catalytic activity (GO:0003824);; biological process: cellular process (GO:0009987);; molecular function: binding (GO:0005488)
Zm00001eb067960	Zm00001eb067960	19.67	1880	21.0633	2089	20.3603	1576	50.1434	4681	49.4407	5684	54.7509	5317	9.76176e-193	-1.5663	down	[P]	Inorganic ion transport and metabolism	Molecular Function: NADPH-hemoprotein reductase activity (GO:0003958);; Cellular Component: endoplasmic reticulum membrane (GO:0005789);; Molecular Function: FMN binding (GO:0010181);; Cellular Component: integral component of membrane (GO:0016021);; Molecular Function: flavin adenine dinucleotide binding (GO:0050660);; Molecular Function: NADP binding (GO:0050661);;	K00327|9.2e-279|sbi:8068503|K00327 NADPH-ferrihemoprotein reductase [EC:1.6.2.4] | (RefSeq) NADPH--cytochrome P450 reductase	--	[C]	Energy production and conversion	FAD binding domain	NADPH--cytochrome P450 reductase OS=Catharanthus roseus OX=4058 GN=CPR PE=2 SV=1	C	Energy production and conversion	NADPH--cytochrome P450 reductase 2 isoform X1 [Zea mays]	biological process: metabolic process (GO:0008152);; molecular function: catalytic activity (GO:0003824);; cellular component: cellular anatomical entity (GO:0110165);; molecular function: binding (GO:0005488)
Zm00001eb067980	Zm00001eb067980	0.155785	15	0.285927	28	0.298869	24	5.07712	394	4.22039	437	5.68897	468	1.09264e-72	-4.34129	down	--	--	Molecular Function: DNA binding (GO:0003677);; Molecular Function: DNA-binding transcription factor activity (GO:0003700);; Cellular Component: nucleus (GO:0005634);;	K09285|5.7e-206|zma:100384122|K09285 AP2-like factor, ANT lineage | (RefSeq) umc1542; uncharacterized protein LOC100384122	--	--	--	AP2 domain	AP2-like ethylene-responsive transcription factor AIL5 OS=Arabidopsis thaliana OX=3702 GN=AIL5 PE=2 SV=2	K	Transcription	uncharacterized protein LOC100384122 [Zea mays]	molecular function: binding (GO:0005488);; molecular function: transcription regulator activity (GO:0140110);; cellular component: intracellular (GO:0005622);; cellular component: cellular anatomical entity (GO:0110165)
Zm00001eb068100	Zm00001eb068100	14.1413	766	15.922	879	15.9402	736	31.2152	1516	27.4282	1630	28.9476	1488	9.36955e-36	-1.02557	down	--	--	--	--	--	--	--	--	Kinetochore protein SPC24 homolog OS=Arabidopsis thaliana OX=3702 GN=SPC24 PE=1 SV=1	--	--	uncharacterized protein LOC100277987 [Zea mays]	--
Zm00001eb068280	Zm00001eb068280	39.8434	2305	35.5756	2098	35.7847	1763	125.581	6531	124.251	7913	127.765	7043	0	-1.86625	down	[E]	Amino acid transport and metabolism	Molecular Function: asparaginase activity (GO:0004067);; Cellular Component: cytoplasm (GO:0005737);; Molecular Function: beta-aspartyl-peptidase activity (GO:0008798);; Biological Process: protein autoprocessing (GO:0016540);;	K13051|2.1e-191|zma:103645841|K13051 L-asparaginase / beta-aspartyl-peptidase [EC:3.5.1.1 3.4.19.5] | (RefSeq) probable isoaspartyl peptidase/L-asparaginase 2	Alanine, aspartate and glutamate metabolism (ko00250);; Cyanoamino acid metabolism (ko00460)	[E]	Amino acid transport and metabolism	Asparaginase	Probable isoaspartyl peptidase/L-asparaginase 2 OS=Arabidopsis thaliana OX=3702 GN=At3g16150 PE=2 SV=2	E	Amino acid transport and metabolism	probable isoaspartyl peptidase/L-asparaginase 2 [Zea mays]	molecular function: catalytic activity (GO:0003824);; cellular component: cellular anatomical entity (GO:0110165);; biological process: metabolic process (GO:0008152)
Zm00001eb068290	Zm00001eb068290	4.94814	596	4.49806	552	3.94269	405	76.8398	8300	74.8908	9897	74.2358	8486	0	-4.17015	down	--	--	Molecular Function: nucleic acid binding (GO:0003676);; Molecular Function: exonuclease activity (GO:0004527);; Cellular Component: nucleus (GO:0005634);;	K14570|8.2e-270|zma:103645842|K14570 RNA exonuclease 1 [EC:3.1.-.-] | (RefSeq) small RNA degrading nuclease 1	Ribosome biogenesis in eukaryotes (ko03008)	[L]	Replication, recombination and repair	Exonuclease	Small RNA degrading nuclease 3 OS=Arabidopsis thaliana OX=3702 GN=SDN3 PE=1 SV=1	L	Replication, recombination and repair	small RNA degrading nuclease 1 [Zea mays]	molecular function: binding (GO:0005488);; biological process: metabolic process (GO:0008152);; biological process: cellular process (GO:0009987);; molecular function: catalytic activity (GO:0003824);; cellular component: intracellular (GO:0005622);; cellular component: cellular anatomical entity (GO:0110165)
Zm00001eb068370	Zm00001eb068370	0.897935	65	1.11264	83	1.23421	77	1.9235	128	2.77219	226	1.76604	126	2.38632e-05	-1.13004	down	[G]	Carbohydrate transport and metabolism	Molecular Function: UDP-glycosyltransferase activity (GO:0008194);; Cellular Component: intracellular membrane-bounded organelle (GO:0043231);;	K23260|8.9e-63|pda:103710065|K23260 scopoletin glucosyltransferase [EC:2.4.1.128] | (RefSeq) scopoletin glucosyltransferase-like	Phenylpropanoid biosynthesis (ko00940)	[GC]	Carbohydrate transport and metabolism;; Energy production and conversion	UDP-glucoronosyl and UDP-glucosyl transferase	Flavonol 3-O-glucosyltransferase UGT89B1 OS=Arabidopsis thaliana OX=3702 GN=UGT89B1 PE=1 SV=2	--	--	UDP-glycosyltransferase 89B1-like [Zea mays]	molecular function: catalytic activity (GO:0003824);; cellular component: intracellular (GO:0005622);; cellular component: cellular anatomical entity (GO:0110165)
Zm00001eb068530	Zm00001eb068530	0.618794	38	0.672624	42	0.517727	27	6.67938	377	4.72931	316	5.93077	356	4.64518e-49	-3.3759	down	--	--	Molecular Function: DNA binding (GO:0003677);; Molecular Function: DNA-binding transcription factor activity (GO:0003700);; Cellular Component: nucleus (GO:0005634);;	K09286|8.9e-42|zma:100284048|K09286 EREBP-like factor | (RefSeq) dehydration responsive element binding protein	--	--	--	AP2 domain	Ethylene-responsive transcription factor RAP2-9 OS=Arabidopsis thaliana OX=3702 GN=RAP2-9 PE=2 SV=1	K	Transcription	uncharacterized protein LOC100284048 [Zea mays]	molecular function: binding (GO:0005488);; molecular function: transcription regulator activity (GO:0140110);; cellular component: intracellular (GO:0005622);; cellular component: cellular anatomical entity (GO:0110165)
Zm00001eb068590	Zm00001eb068590	1.40498	153	1.40971	155	1.57862	145	3.7233	361	3.94111	470	4.10341	421	9.96658e-24	-1.52404	down	--	--	Molecular Function: cysteine-type endopeptidase activity (GO:0004197);; Molecular Function: thiol-dependent ubiquitin-specific protease activity (GO:0004843);; Cellular Component: nucleus (GO:0005634);; Cellular Component: cytosol (GO:0005829);; Biological Process: ubiquitin-dependent protein catabolic process (GO:0006511);; Molecular Function: zinc ion binding (GO:0008270);; Biological Process: …	K11366|8.7e-254|zma:103645851|K11366 ubiquitin carboxyl-terminal hydrolase 22/27/51 [EC:3.4.19.12] | (RefSeq) ubiquitin carboxyl-terminal hydrolase 22	--	[O]	Posttranslational modification, protein turnover, chaperones	Ubiquitin carboxyl-terminal hydrolase	Ubiquitin C-terminal hydrolase 22 OS=Arabidopsis thaliana OX=3702 GN=UBP22 PE=1 SV=1	O	Posttranslational modification, protein turnover, chaperones	ubiquitin carboxyl-terminal hydrolase 22 isoform X1 [Zea mays]	biological process: metabolic process (GO:0008152);; molecular function: catalytic activity (GO:0003824);; cellular component: intracellular (GO:0005622);; cellular component: cellular anatomical entity (GO:0110165);; biological process: cellular process (GO:0009987);; molecular function: binding (GO:0005488)
Zm00001eb068600	Zm00001eb068600	26.1761	2389	24.3307	2264	24.5877	1913	56.1392	4598	52.4447	5255	58.1177	5038	3.99537e-140	-1.24822	down	--	--	Cellular Component: integral component of membrane (GO:0016021);;	K15289|1.9e-205|zma:100273983|K15289 solute carrier family 35, member F5 | (RefSeq) cl34132_1b; uncharacterized protein LOC100273983	--	[S]	Function unknown	EamA-like transporter family	--	--	--	uncharacterized protein LOC100273983 [Zea mays]	cellular component: cellular anatomical entity (GO:0110165)
Zm00001eb069020	Zm00001eb069020	0.253711	16	0.187154	12	0.244424	14	1.00228	56	1.11418	75	0.854533	50	8.90488e-07	-2.15903	down	[O]	Posttranslational modification, protein turnover, chaperones	Molecular Function: metalloendopeptidase activity (GO:0004222);; Molecular Function: ATP binding (GO:0005524);; Cellular Component: integral component of membrane (GO:0016021);;	--	--	--	--	--	--	--	--	uncharacterized protein LOC100272947 [Zea mays]	biological process: metabolic process (GO:0008152);; molecular function: catalytic activity (GO:0003824);; molecular function: binding (GO:0005488);; cellular component: cellular anatomical entity (GO:0110165)
Zm00001eb069230	Zm00001eb069230	0.717149	14	1.10535	21	0.846037	14	4.72315	79	5.45984	112	5.43743	96	1.69318e-12	-2.61049	down	--	--	Molecular Function: ubiquitin-protein transferase activity (GO:0004842);;	K10592|6.0e-40|osa:4352108|K10592 E3 ubiquitin-protein ligase HUWE1 [EC:2.3.2.26] | (RefSeq) E3 ubiquitin-protein ligase UPL2	Ubiquitin mediated proteolysis (ko04120)	--	--	--	--	O	Posttranslational modification, protein turnover, chaperones	E3 ubiquitin-protein ligase UPL1 [Zea mays]	molecular function: catalytic activity (GO:0003824)
Zm00001eb069490	Zm00001eb069490	2.54576	298	1.91466	230	2.3038	234	7.05665	752	7.46614	958	7.0245	784	1.10687e-48	-1.7692	down	[T]	Signal transduction mechanisms	Molecular Function: protein serine/threonine kinase activity (GO:0004674);; Molecular Function: ATP binding (GO:0005524);; Cellular Component: plasma membrane (GO:0005886);; Biological Process: protein phosphorylation (GO:0006468);; Biological Process: recognition of pollen (GO:0048544);;	K24104|3.6e-74|thj:104799061|K24104 GPN-loop GTPase | (RefSeq) LOW QUALITY PROTEIN: uncharacterized protein LOC104799061	--	--	--	Protein tyrosine and serine/threonine kinase	G-type lectin S-receptor-like serine/threonine-protein kinase B120 OS=Arabidopsis thaliana OX=3702 GN=B120 PE=2 SV=1	T	Signal transduction mechanisms	G-type lectin S-receptor-like serine/threonine-protein kinase B120 isoform X1 [Zea mays]	biological process: metabolic process (GO:0008152);; biological process: cellular process (GO:0009987);; molecular function: catalytic activity (GO:0003824);; molecular function: binding (GO:0005488);; cellular component: cellular anatomical entity (GO:0110165);; biological process: reproduction (GO:0000003);; biological process: reproductive process (GO:0022414)
Zm00001eb069530	Zm00001eb069530	0.03658	4	0	0	0	0	0.963587	95	0.643225	78	0.501468	53	3.89124e-12	-5.90459	down	[NW]	Cell motility;; Extracellular structures	Molecular Function: protein serine/threonine kinase activity (GO:0004674);; Molecular Function: ATP binding (GO:0005524);; Molecular Function: carbohydrate binding (GO:0030246);; Biological Process: recognition of pollen (GO:0048544);;	K24104|8.6e-74|thj:104799061|K24104 GPN-loop GTPase | (RefSeq) LOW QUALITY PROTEIN: uncharacterized protein LOC104799061	--	--	--	Protein tyrosine and serine/threonine kinase	G-type lectin S-receptor-like serine/threonine-protein kinase B120 OS=Arabidopsis thaliana OX=3702 GN=B120 PE=2 SV=1	T	Signal transduction mechanisms	G-type lectin S-receptor-like serine/threonine-protein kinase B120 [Zea mays]	biological process: metabolic process (GO:0008152);; biological process: cellular process (GO:0009987);; molecular function: catalytic activity (GO:0003824);; molecular function: binding (GO:0005488);; biological process: reproduction (GO:0000003);; biological process: reproductive process (GO:0022414)
Zm00001eb069600	Zm00001eb069600	4.25978	548	4.42178	580	4.01312	440	13.265	1531	9.97387	1408	9.88919	1208	2.43876e-42	-1.47886	down	--	--	Molecular Function: microtubule motor activity (GO:0003777);; Molecular Function: ATP binding (GO:0005524);; Cellular Component: kinesin complex (GO:0005871);; Cellular Component: microtubule (GO:0005874);; Biological Process: microtubule-based movement (GO:0007018);; Molecular Function: microtubule binding (GO:0008017);; Molecular Function: ATPase activity (GO:0016887);; Biological Process: spin…	K10405|0.0e+00|zma:541860|K10405 kinesin family member C1 | (RefSeq) kinesin-related protein 6	--	[Z]	Cytoskeleton	Kinesin motor domain	Kinesin-like protein KIN-14H OS=Oryza sativa subsp. japonica OX=39947 GN=KIN14H PE=2 SV=1	Z	Cytoskeleton	kinesin-related protein 6 [Zea mays]	molecular function: catalytic activity (GO:0003824);; molecular function: binding (GO:0005488);; cellular component: intracellular (GO:0005622);; cellular component: protein-containing complex (GO:0032991);; cellular component: cellular anatomical entity (GO:0110165);; biological process: cellular process (GO:0009987)
Zm00001eb069770	Zm00001eb069770	0	0	0	0	0	0	2.45341	40	3.78651	74	4.40445	75	4.68526e-11	-8.46859	down	--	--	Cellular Component: plasmodesma (GO:0009506);; Cellular Component: anchored component of plasma membrane (GO:0046658);;	--	--	--	--	--	--	S	Function unknown	Late embryogenesis abundant (LEA) hydroxyproline-rich glycoprotein family [Zea mays]	cellular component: cellular anatomical entity (GO:0110165)
Zm00001eb070310	Zm00001eb070310	27.7334	2566	28.5248	2694	27.2819	2219	73.2028	6214	72.9886	7540	76.5875	6908	1.56085e-279	-1.52969	down	[E]	Amino acid transport and metabolism	Cellular Component: peroxisome (GO:0005777);; Biological Process: polyamine catabolic process (GO:0006598);; Molecular Function: methyltransferase activity (GO:0008168);; Molecular Function: oxidoreductase activity (GO:0016491);; Biological Process: methylation (GO:0032259);; Molecular Function: polyamine oxidase activity (GO:0046592);;	K17839|2.5e-278|zma:101027113|K17839 polyamine oxidase [EC:1.5.3.17 1.5.3.-] | (RefSeq) lysine-specific histone demethylase 1 isoform 2	Arginine and proline metabolism (ko00330);; beta-Alanine metabolism (ko00410);; Pantothenate and CoA biosynthesis (ko00770)	[Q]	Secondary metabolites biosynthesis, transport and catabolism	Flavin containing amine oxidoreductase	Polyamine oxidase 3 OS=Oryza sativa subsp. japonica OX=39947 GN=PAO3 PE=1 SV=2	Q	Secondary metabolites biosynthesis, transport and catabolism	lysine-specific histone demethylase 1 isoform 1 [Zea mays]	cellular component: intracellular (GO:0005622);; cellular component: cellular anatomical entity (GO:0110165);; biological process: metabolic process (GO:0008152);; biological process: cellular process (GO:0009987);; molecular function: catalytic activity (GO:0003824)
Zm00001eb070510	Zm00001eb070510	1.12253	198	1.41584	255	1.0877	164	2.88069	456	3.39453	657	3.51148	588	2.89329e-25	-1.52756	down	[T]	Signal transduction mechanisms	Molecular Function: protein kinase activity (GO:0004672);; Molecular Function: ATP binding (GO:0005524);; Cellular Component: endosome (GO:0005768);; Cellular Component: plasma membrane (GO:0005886);; Biological Process: receptor-mediated endocytosis (GO:0006898);; Biological Process: regulation of anion channel activity (GO:0010359);; Cellular Component: integral component of membrane (GO:001602…	K13420|9.1e-282|zma:103645931|K13420 LRR receptor-like serine/threonine-protein kinase FLS2 [EC:2.7.11.1] | (RefSeq) LRR receptor-like serine/threonine-protein kinase FLS2	MAPK signaling pathway - plant (ko04016);; Plant-pathogen interaction (ko04626)	--	--	Leucine rich repeat	LRR receptor-like serine/threonine-protein kinase FLS2 OS=Oryza sativa subsp. japonica OX=39947 GN=FLS2 PE=1 SV=1	T	Signal transduction mechanisms	LRR receptor-like serine/threonine-protein kinase FLS2 [Zea mays]	biological process: metabolic process (GO:0008152);; biological process: cellular process (GO:0009987);; molecular function: catalytic activity (GO:0003824);; molecular function: binding (GO:0005488);; cellular component: intracellular (GO:0005622);; cellular component: cellular anatomical entity (GO:0110165);; biological process: localization (GO:0051179);; biological process: biological regulat…
Zm00001eb070760	Zm00001eb070760	1.28591	189	1.28682	192	1.20526	151	2.96878	390	3.49407	561	3.12114	434	9.45881e-23	-1.43934	down	--	--	Molecular Function: nucleic acid binding (GO:0003676);; Biological Process: gene silencing by RNA (GO:0031047);;	K11593|0.0e+00|sbi:8063972|K11593 eukaryotic translation initiation factor 2C | (RefSeq) protein argonaute 2	--	[J]	Translation, ribosomal structure and biogenesis	Piwi domain	Protein argonaute 2 OS=Oryza sativa subsp. japonica OX=39947 GN=AGO2 PE=2 SV=2	J	Translation, ribosomal structure and biogenesis	uncharacterized protein LOC100383767 [Zea mays]	molecular function: binding (GO:0005488);; biological process: cellular process (GO:0009987);; biological process: biological regulation (GO:0065007)
Zm00001eb070770	Zm00001eb070770	5.4643	632	5.17313	610	6.29277	622	24.3224	2508	25.3886	3218	25.6428	2808	4.53477e-191	-2.2494	down	--	--	Biological Process: Group II intron splicing (GO:0000373);; Molecular Function: RNA binding (GO:0003723);; Molecular Function: zinc ion binding (GO:0008270);; Cellular Component: chloroplast (GO:0009507);; Biological Process: chloroplast organization (GO:0009658);; Biological Process: regulation of gene expression (GO:0010468);; Biological Process: photosynthesis (GO:0015979);;	--	--	--	--	APO RNA-binding	APO protein 1, chloroplastic OS=Arabidopsis thaliana OX=3702 GN=APO1 PE=2 SV=1	S	Function unknown	accumulation of photosystem one1 [Zea mays]	biological process: metabolic process (GO:0008152);; biological process: cellular process (GO:0009987);; molecular function: binding (GO:0005488);; cellular component: intracellular (GO:0005622);; cellular component: cellular anatomical entity (GO:0110165);; biological process: biological regulation (GO:0065007)
Zm00001eb070780	Zm00001eb070780	10.3595	264	10.3198	268	10.5314	229	27.9381	638	26.2301	733	29.159	704	8.00934e-39	-1.51216	down	--	--	--	--	--	--	--	Cysteine-rich TM module stress tolerance	--	--	--	uncharacterized protein LOC100280524 [Zea mays]	--
Zm00001eb070790	Zm00001eb070790	19.5432	2030	18.685	2044	18.7253	1660	58.1756	5428	52.9177	6032	58.8581	5801	1.35993e-257	-1.65813	down	[I]	Lipid transport and metabolism	Biological Process: lipid metabolic process (GO:0006629);; Molecular Function: O-acyltransferase activity (GO:0008374);;	K22389|5.8e-253|zma:109943953|K22389 phospholipase A1 [EC:3.1.1.32] | (RefSeq) lecithin-cholesterol acyltransferase-like 4 isoform X1	Glycerophospholipid metabolism (ko00564);; alpha-Linolenic acid metabolism (ko00592)	[I]	Lipid transport and metabolism	Lecithin:cholesterol acyltransferase	Lecithin-cholesterol acyltransferase-like 4 OS=Arabidopsis thaliana OX=3702 GN=LCAT4 PE=1 SV=1	I	Lipid transport and metabolism	uncharacterized protein LOC100384087 isoform X3 [Zea mays]	biological process: metabolic process (GO:0008152);; molecular function: catalytic activity (GO:0003824)
Zm00001eb070890	Zm00001eb070890	0.291414	21	0.238803	18	0.192632	12	1.24738	79	1.3299	101	1.28568	87	3.78246e-11	-2.45781	down	--	--	Molecular Function: RNA polymerase II transcription regulatory region sequence-specific DNA binding (GO:0000977);; Molecular Function: DNA-binding transcription factor activity (GO:0003700);; Cellular Component: nucleus (GO:0005634);; Biological Process: positive regulation of transcription by RNA polymerase II (GO:0045944);; Molecular Function: protein dimerization activity (GO:0046983);;	K09264|1.0e-28|vvi:100233014|K09264 MADS-box transcription factor, plant | (RefSeq) TM6; flowering-related B-class MADS-box protein	--	[K]	Transcription	SRF-type transcription factor (DNA-binding and dimerisation domain)	MADS-box transcription factor 31 OS=Oryza sativa subsp. japonica OX=39947 GN=MADS31 PE=2 SV=1	K	Transcription	NAD(P)-binding Rossmann-fold superfamily protein [Zea mays]	molecular function: binding (GO:0005488);; molecular function: transcription regulator activity (GO:0140110);; cellular component: intracellular (GO:0005622);; cellular component: cellular anatomical entity (GO:0110165);; biological process: biological regulation (GO:0065007)
Zm00001eb070900	Zm00001eb070900	5.17473	340	5.09437	341	5.11809	289	13.1848	778	10.58	772	10.7593	672	9.52654e-27	-1.26489	down	[IQR]	Lipid transport and metabolism;; Secondary metabolites biosynthesis, transport and catabolism;; General function prediction only	Cellular Component: cellular_component (GO:0005575);; Cellular Component: intracellular (GO:0005622);; Cellular Component: obsolete cell (GO:0005623);; Cellular Component: cytoplasm (GO:0005737);; Cellular Component: vacuole (GO:0005773);; Cellular Component: vacuolar membrane (GO:0005774);; Cellular Component: peroxisome (GO:0005777);; Cellular Component: membrane (GO:0016020);; Cellular Compone…	K13237|8.0e-160|zma:100194355|K13237 2,4-dienoyl-CoA reductase [(3E)-enoyl-CoA-producing], peroxisomal [EC:1.3.1.124] | (RefSeq) uncharacterized protein LOC100194355	Peroxisome (ko04146)	[R]	General function prediction only	Enoyl-(Acyl carrier protein) reductase	Peroxisomal 2,4-dienoyl-CoA reductase OS=Arabidopsis thaliana OX=3702 GN=At3g12800 PE=2 SV=1	Q	Secondary metabolites biosynthesis, transport and catabolism	uncharacterized protein LOC100194355 isoform X1 [Zea mays]	cellular component: intracellular (GO:0005622);; cellular component: cellular anatomical entity (GO:0110165)
Zm00001eb070940	Zm00001eb070940	16.8765	1896	16.7562	1919	16.8129	1610	94.5359	9528	94.6553	11672	99.6709	10632	0	-2.61605	down	[G]	Carbohydrate transport and metabolism	Molecular Function: UDP-N-acetylglucosamine diphosphorylase activity (GO:0003977);; Biological Process: UDP-N-acetylglucosamine biosynthetic process (GO:0006048);; Molecular Function: uridylyltransferase activity (GO:0070569);;	K00972|5.6e-286|zma:100279878|K00972 UDP-N-acetylglucosamine/UDP-N-acetylgalactosamine diphosphorylase [EC:2.7.7.23 2.7.7.83] | (RefSeq) uncharacterized protein LOC100279878	Amino sugar and nucleotide sugar metabolism (ko00520)	[M]	Cell wall/membrane/envelope biogenesis	UTP--glucose-1-phosphate uridylyltransferase	UDP-N-acetylglucosamine diphosphorylase 1 OS=Arabidopsis thaliana OX=3702 GN=GLCNAC1PUT1 PE=1 SV=1	M	Cell wall/membrane/envelope biogenesis	uncharacterized protein LOC100279878 [Zea mays]	molecular function: catalytic activity (GO:0003824);; biological process: metabolic process (GO:0008152);; biological process: cellular process (GO:0009987)
Zm00001eb070970	Zm00001eb070970	0.908804	62	1.15304	80	0.989484	57	2.04974	125	1.8827	140	1.8119	117	9.50879e-05	-1.00811	down	--	--	--	K12842|2.2e-27|apro:F751_3837|K12842 U2-associated protein SR140 | (RefSeq) U2 snRNP-associated SURP motif-containing protein	Spliceosome (ko03040)	--	--	Uncharacterized conserved protein (DUF2358)	--	S	Function unknown	uncharacterized LOC100275525 [Zea mays]	--
Zm00001eb071050	Zm00001eb071050	3.37801	184	3.52156	195	3.91436	181	16.9009	823	16.6593	992	16.6685	859	4.60638e-89	-2.31505	down	--	--	--	K11855|2.9e-12|bvg:104906049|K11855 ubiquitin carboxyl-terminal hydrolase 36/42 [EC:3.4.19.12] | (RefSeq) ubiquitin carboxyl-terminal hydrolase 36	--	--	--	Hydrophobic seed protein	36.4 kDa proline-rich protein OS=Solanum lycopersicum OX=4081 GN=TPRP-F1 PE=2 SV=1	S	Function unknown	36.4 kDa proline-rich protein-like precursor [Zea mays]	--
Zm00001eb071090	Zm00001eb071090	0	0	0	0	0	0	0.682551	55	0.492874	49	0.439801	38	6.24389e-10	-8.07509	down	--	--	Molecular Function: magnesium ion binding (GO:0000287);; Molecular Function: terpene synthase activity (GO:0010333);;	K15793|0.0e+00|zma:541974|K15793 acyclic sesquiterpene synthase [EC:4.2.3.49 4.2.3.47 3.1.7.6] | (RefSeq) tps1; acyclic sesquiterpene synthase	Terpenoid backbone biosynthesis (ko00900);; Sesquiterpenoid and triterpenoid biosynthesis (ko00909)	--	--	Terpene synthase family, metal binding domain	Acyclic sesquiterpene synthase OS=Zea mays OX=4577 GN=TPS1 PE=1 SV=2	S	Function unknown	acyclic sesquiterpene synthase [Zea mays]	molecular function: binding (GO:0005488);; molecular function: catalytic activity (GO:0003824)
Zm00001eb071360	Zm00001eb071360	27.3638	1971	26.9908	1993	27.4491	1696	55.8011	3645	54.9784	4382	54.4119	3746	1.13983e-114	-1.11915	down	[G]	Carbohydrate transport and metabolism	Molecular Function: galactokinase activity (GO:0004335);; Molecular Function: ATP binding (GO:0005524);; Molecular Function: galactose binding (GO:0005534);; Cellular Component: cytoplasm (GO:0005737);; Biological Process: galactose metabolic process (GO:0006012);;	K18677|1.9e-149|sbi:8072310|K18677 galacturonokinase [EC:2.7.1.44] | (RefSeq) galacturonokinase	Amino sugar and nucleotide sugar metabolism (ko00520)	[G]	Carbohydrate transport and metabolism	Galactokinase galactose-binding signature	Galacturonokinase OS=Arabidopsis thaliana OX=3702 GN=GALAK PE=1 SV=1	G	Carbohydrate transport and metabolism	unknown [Zea mays]	biological process: metabolic process (GO:0008152);; biological process: cellular process (GO:0009987);; molecular function: catalytic activity (GO:0003824);; molecular function: binding (GO:0005488);; cellular component: cellular anatomical entity (GO:0110165)
Zm00001eb071500	Zm00001eb071500	9.95919	890	9.85485	907	10.2365	750	24.6469	1996	25.1202	2458	25.0796	2162	1.80504e-107	-1.44033	down	--	--	Molecular Function: peptidase activity (GO:0008233);; Cellular Component: integral component of membrane (GO:0016021);;	--	--	--	--	--	Uncharacterized membrane protein At1g16860 OS=Arabidopsis thaliana OX=3702 GN=At1g16860 PE=1 SV=1	S	Function unknown	Ubiquitin-specific protease family C19-related protein [Zea mays]	molecular function: catalytic activity (GO:0003824);; cellular component: cellular anatomical entity (GO:0110165)
Zm00001eb071570	Zm00001eb071570	0.490745	31	0.400813	26	0.528905	28	1.82825	113	2.74038	214	2.33316	156	2.07867e-17	-2.5491	down	--	--	Molecular Function: protein binding (GO:0005515);;	--	--	[R]	General function prediction only	Leucine rich repeat	Plant intracellular Ras-group-related LRR protein 1 OS=Oryza sativa subsp. japonica OX=39947 GN=IRL1 PE=2 SV=2	S	Function unknown	leucine-rich repeat-containing protein 40 [Zea mays]	molecular function: binding (GO:0005488)
Zm00001eb071830	Zm00001eb071830	1.73027	156	2.72657	250	1.87376	144	11.6063	935	9.93318	979	11.8978	1015	1.61044e-68	-2.48959	down	--	--	Molecular Function: ATP binding (GO:0005524);; Cellular Component: nucleus (GO:0005634);; Biological Process: transcription, DNA-templated (GO:0006351);; Biological Process: regulation of transcription, DNA-templated (GO:0006355);; Biological Process: developmental process (GO:0032502);;	K22382|1.8e-10|oeu:111408549|K22382 WD repeat-containing protein 26 | (RefSeq) WD repeat-containing protein 26 homolog	--	--	--	WRC	Growth-regulating factor 3 OS=Oryza sativa subsp. japonica OX=39947 GN=GRF3 PE=3 SV=2	K	Transcription	putative growth-regulating factor 6 [Zea mays]	molecular function: binding (GO:0005488);; cellular component: intracellular (GO:0005622);; cellular component: cellular anatomical entity (GO:0110165);; biological process: metabolic process (GO:0008152);; biological process: cellular process (GO:0009987);; biological process: biological regulation (GO:0065007);; biological process: developmental process (GO:0032502)
Zm00001eb071890	Zm00001eb071890	0.355258	22	0.714482	45	0.504597	27	2.78013	152	2.09987	141	2.00909	116	4.1636e-12	-2.19524	down	[H]	Coenzyme transport and metabolism	Molecular Function: alternative oxidase activity (GO:0009916);; Cellular Component: integral component of membrane (GO:0016021);; Molecular Function: metal ion binding (GO:0046872);; Cellular Component: respirasome (GO:0070469);; Molecular Function: ubiquinol:oxygen oxidoreductase activity (GO:0102721);;	K17893|5.0e-190|zma:542074|K17893 ubiquinol oxidase [EC:1.10.3.11] | (RefSeq) aox1; alternative oxidase 1	--	--	--	Alternative oxidase	Ubiquinol oxidase 1a, mitochondrial OS=Oryza sativa subsp. japonica OX=39947 GN=AOX1A PE=2 SV=1	C	Energy production and conversion	alternative oxidase 1 [Zea mays]	biological process: metabolic process (GO:0008152);; molecular function: catalytic activity (GO:0003824);; cellular component: cellular anatomical entity (GO:0110165);; molecular function: binding (GO:0005488)
Zm00001eb072360	Zm00001eb072360	5.35898	393	4.90391	375	4.93392	323	9.70563	654	10.6549	868	9.79956	690	5.84113e-23	-1.07914	down	--	--	--	--	--	--	--	PLATZ transcription factor	--	S	Function unknown	uncharacterized protein LOC100192517 [Zea mays]	--
Zm00001eb072480	Zm00001eb072480	7.51617	145	8.94432	176	8.55381	141	50.2603	869	46.1622	976	48.8268	893	2.65918e-105	-2.63232	down	--	--	--	--	--	--	--	--	--	--	--	uncharacterized protein LOC100276055 [Zea mays]	--
Zm00001eb072570	Zm00001eb072570	42.6828	2181	39.6823	2085	33.0096	1441	76.0465	3506	79.9534	4315	73.0604	3558	1.56199e-52	-1.06751	down	[H]	Coenzyme transport and metabolism	Molecular Function: sirohydrochlorin cobaltochelatase activity (GO:0016852);;	K03794|2.9e-93|zma:103646014|K03794 sirohydrochlorin ferrochelatase [EC:4.99.1.4] | (RefSeq) sirohydrochlorin ferrochelatase, chloroplastic isoform X1	Porphyrin and chlorophyll metabolism (ko00860)	--	--	CbiX	Sirohydrochlorin ferrochelatase, chloroplastic OS=Arabidopsis thaliana OX=3702 GN=SIRB PE=1 SV=1	S	Function unknown	Sirohydrochlorin ferrochelatase chloroplastic [Zea mays]	molecular function: catalytic activity (GO:0003824)
Zm00001eb072580	Zm00001eb072580	1.97849	198	1.86919	191	1.7522	150	4.38005	394	4.63869	510	4.0808	388	2.03146e-19	-1.32416	down	--	--	--	--	--	--	--	Protein of unknown function (DUF740)	--	--	--	uncharacterized protein LOC109943965 [Zea mays]	--
Zm00001eb072900	Zm00001eb072900	0.923336	36	0.610479	24	0.39549	13	18.7781	646	19.5444	822	21.6555	788	4.48301e-123	-5.01907	down	--	--	--	--	--	[K]	Transcription	--	--	K	Transcription	uncharacterized protein LOC100501780 [Zea mays]	--
Zm00001eb073170	Zm00001eb073170	0.261135	21	0.084959	7	0.183081	13	1.66152	120	1.72644	152	1.58889	121	1.97133e-19	-3.31847	down	--	--	Molecular Function: nucleic acid binding (GO:0003676);;	K11838|2.0e-28|zma:103651156|K11838 ubiquitin carboxyl-terminal hydrolase 7 [EC:3.4.19.12] | (RefSeq) ubiquitin carboxyl-terminal hydrolase 13 isoform X4	--	[O]	Posttranslational modification, protein turnover, chaperones	tRNA synthetases class I (M)	Ubiquitin carboxyl-terminal hydrolase 12 OS=Arabidopsis thaliana OX=3702 GN=UBP12 PE=1 SV=2	O	Posttranslational modification, protein turnover, chaperones	Polypyrimidine tract-binding 1 [Zea mays]	molecular function: binding (GO:0005488)
Zm00001eb073250	Zm00001eb073250	1.46092	85	1.92369	114	1.4187	70	2.82997	147	3.16967	201	3.71314	204	1.71556e-06	-1.10604	down	[I]	Lipid transport and metabolism	Molecular Function: iron ion binding (GO:0005506);; Biological Process: lipid biosynthetic process (GO:0008610);; Cellular Component: integral component of membrane (GO:0016021);; Molecular Function: oxidoreductase activity (GO:0016491);;	K15746|1.0e-152|zma:732775|K15746 beta-carotene 3-hydroxylase [EC:1.14.15.24] | (RefSeq) HYD1; beta-carotene hydroxylase	Carotenoid biosynthesis (ko00906)	--	--	Fatty acid hydroxylase superfamily	Beta-carotene hydroxylase 2, chloroplastic OS=Capsicum annuum OX=4072 GN=CA2 PE=1 SV=2	S	Function unknown	beta-carotene hydroxylase [Zea mays]	molecular function: binding (GO:0005488);; biological process: metabolic process (GO:0008152);; cellular component: cellular anatomical entity (GO:0110165);; molecular function: catalytic activity (GO:0003824)
Zm00001eb073310	Zm00001eb073310	0.580184	48	0.62425	53	0.318357	23	0.855153	64	1.09943	100	1.18349	93	0.00123331	-1.13	down	--	--	Cellular Component: nucleus (GO:0005634);; Biological Process: negative regulation of transcription, DNA-templated (GO:0045892);;	--	--	--	--	Transcriptional repressor, ovate	Transcription repressor OFP3 OS=Arabidopsis thaliana OX=3702 GN=OFP3 PE=1 SV=1	S	Function unknown	uncharacterized protein LOC107546774 [Zea mays]	cellular component: intracellular (GO:0005622);; cellular component: cellular anatomical entity (GO:0110165);; biological process: biological regulation (GO:0065007)
Zm00001eb073350	Zm00001eb073350	3.0084	238	3.59984	274	3.58437	236	10.8785	750	9.01449	761	11.1486	789	5.56256e-43	-1.68762	down	--	--	Biological Process: signal transduction (GO:0007165);;	K20642|6.4e-93|lja:Lj3g3v1182350.1|K20642 Rho GTPase-activating protein 22/24/25 | (RefSeq) Lj3g3v1182350.1; -	--	[T]	Signal transduction mechanisms	RhoGAP domain	Rho GTPase-activating protein 3 OS=Arabidopsis thaliana OX=3702 GN=ROPGAP3 PE=2 SV=1	T	Signal transduction mechanisms	uncharacterized protein LOC100194213 isoform X1 [Zea mays]	biological process: cellular process (GO:0009987);; biological process: biological regulation (GO:0065007)
Zm00001eb073400	Zm00001eb073400	98.1646	3759	97.4054	3803	95.0935	3104	510.275	17535	503.449	21167	529.144	19245	0	-2.50642	down	--	--	Cellular Component: nucleosome (GO:0000786);; Molecular Function: double-stranded DNA binding (GO:0003690);; Cellular Component: nucleus (GO:0005634);; Biological Process: nucleosome assembly (GO:0006334);; Biological Process: regulation of transcription, DNA-templated (GO:0006355);; Biological Process: nucleosome positioning (GO:0016584);; Biological Process: chromosome condensation (GO:0030261)…	K11275|6.1e-58|zma:541973|K11275 histone H1/5 | (RefSeq) hon101; histone one (H1) 101	--	--	--	linker histone H1 and H5 family	Histone H1 OS=Solanum pennellii OX=28526 PE=2 SV=1	B	Chromatin structure and dynamics	histone one (H1) 101 [Zea mays]	cellular component: protein-containing complex (GO:0032991);; molecular function: binding (GO:0005488);; cellular component: intracellular (GO:0005622);; cellular component: cellular anatomical entity (GO:0110165);; biological process: cellular process (GO:0009987);; biological process: biological regulation (GO:0065007)
Zm00001eb073590	Zm00001eb073590	0.726236	66	0.774562	71	0.693902	54	1.72091	139	1.82006	180	2.19155	187	7.63046e-10	-1.47137	down	[V]	Defense mechanisms	Molecular Function: antiporter activity (GO:0015297);; Cellular Component: membrane (GO:0016020);; Cellular Component: integral component of membrane (GO:0016021);; Molecular Function: transmembrane transporter activity (GO:0022857);; Molecular Function: xenobiotic transmembrane transporter activity (GO:0042910);;	K03327|0.0e+00|zma:100384534|K03327 multidrug resistance protein, MATE family | (RefSeq) putative MATE efflux family protein	--	[R]	General function prediction only	MatE	Protein DETOXIFICATION 49 OS=Arabidopsis thaliana OX=3702 GN=DTX49 PE=2 SV=1	V	Defense mechanisms	putative MATE efflux family protein [Zea mays]	biological process: cellular process (GO:0009987);; biological process: localization (GO:0051179);; molecular function: transporter activity (GO:0005215);; cellular component: cellular anatomical entity (GO:0110165)
Zm00001eb073610	Zm00001eb073610	0.400529	7	0.294613	5	0.40308	6	3.63033	51	4.07507	70	3.61641	54	2.67043e-10	-3.33556	down	--	--	--	--	--	--	--	F-box domain	F-box protein PP2-A15 OS=Arabidopsis thaliana OX=3702 GN=PP2A15 PE=2 SV=1	S	Function unknown	uncharacterized protein LOC114574131 [Zea mays]	--
Zm00001eb074030	Zm00001eb074030	2.22566	183	2.13734	179	1.87595	132	5.12946	378	6.67195	601	6.77343	528	3.72811e-26	-1.66971	down	--	--	Biological Process: amino acid transmembrane transport (GO:0003333);; Cellular Component: plasma membrane (GO:0005886);; Molecular Function: amino acid transmembrane transporter activity (GO:0015171);; Cellular Component: integral component of membrane (GO:0016021);;	K19476|1.5e-71|cic:CICLE_v10026997mg|K19476 vacuolar protein sorting-associated protein IST1 | (RefSeq) hypothetical protein	Endocytosis (ko04144)	[E]	Amino acid transport and metabolism	Transmembrane amino acid transporter protein	Lysine histidine transporter-like 8 OS=Arabidopsis thaliana OX=3702 GN=AATL1 PE=1 SV=1	E	Amino acid transport and metabolism	lysine histidine transporter-like 8 [Zea mays]	biological process: cellular process (GO:0009987);; biological process: localization (GO:0051179);; cellular component: cellular anatomical entity (GO:0110165);; molecular function: transporter activity (GO:0005215)
Zm00001eb074210	Zm00001eb074210	8.14968	472	8.20938	492	6.81046	334	138.12	7092	117.337	7658	128.246	6965	0	-4.13655	down	[G]	Carbohydrate transport and metabolism	Cellular Component: vacuole (GO:0005773);; Cellular Component: plasma membrane (GO:0005886);; Biological Process: response to water deprivation (GO:0009414);; Cellular Component: plasmodesma (GO:0009506);; Molecular Function: water channel activity (GO:0015250);; Cellular Component: integral component of membrane (GO:0016021);;	K09872|4.0e-90|zma:542434|K09872 aquaporin PIP | (RefSeq) inra1(tmp); aquaporin PIP1-1	--	[G]	Carbohydrate transport and metabolism	Major intrinsic protein	Aquaporin PIP1-1 OS=Zea mays OX=4577 GN=PIP1-1 PE=1 SV=1	G	Carbohydrate transport and metabolism	aquaporin PIP1-1 [Zea mays]	cellular component: intracellular (GO:0005622);; cellular component: cellular anatomical entity (GO:0110165);; biological process: response to stimulus (GO:0050896);; biological process: cellular process (GO:0009987);; biological process: localization (GO:0051179);; molecular function: transporter activity (GO:0005215)
Zm00001eb074340	Zm00001eb074340	13.2955	1448	11.2076	1244	10.8234	993	21.8987	2114	23.9499	2854	22.7028	2318	6.8659e-41	-1.04787	down	--	--	--	K15193|1.9e-152|zma:103646089|K15193 protein SPT2 | (RefSeq) trichohyalin	--	--	--	SPT2 chromatin protein	--	S	Function unknown	SPT2 chromatin protein [Zea mays]	--
Zm00001eb074380	Zm00001eb074380	7.01804	965	5.89831	827	5.92114	694	15.3856	1898	16.5529	2498	16.58	2166	1.14567e-78	-1.46395	down	[P]	Inorganic ion transport and metabolism	Molecular Function: copper ion binding (GO:0005507);; Molecular Function: ATP binding (GO:0005524);; Cellular Component: integral component of membrane (GO:0016021);; Molecular Function: copper transmembrane transporter activity, phosphorylative mechanism (GO:0043682);;	K17686|0.0e+00|zma:103646092|K17686 P-type Cu+ transporter [EC:7.2.2.8] | (RefSeq) copper-transporting ATPase HMA5	MAPK signaling pathway - plant (ko04016)	[P]	Inorganic ion transport and metabolism	E1-E2 ATPase	Copper-transporting ATPase HMA5 OS=Oryza sativa subsp. japonica OX=39947 GN=HMA5 PE=2 SV=1	P	Inorganic ion transport and metabolism	copper-transporting ATPase HMA5 [Zea mays]	molecular function: binding (GO:0005488);; cellular component: cellular anatomical entity (GO:0110165);; biological process: cellular process (GO:0009987);; biological process: localization (GO:0051179);; molecular function: transporter activity (GO:0005215)
[truncated: 4,650 more rows]
