# Supplementary material for: ZmMYB127 Modulates Maize Kernel Texture and Size by Integrating the Synthesis of Starch, Zein Proteins and Auxin
Source: Plant Biotechnol J. 2025 Sep 24;24(2):810–27. doi: 10.1111/pbi.70384 (PMC12906810; doi:10.1111/pbi.70384)
Supplement: Supplementary file 7 — Table S6: Primers used in this study. [file PBI-24-810-s001.xlsx]

## Sheet: Sheet1
	Primer name	Sequences (5’----3’)	Usage
	pBt1-Luc-F	CTGCAGGGAGGGCATGGAACTGAATTG	DLR
	pBt1-Luc-R	GGATCCGGTTCAGTCAATTCAGAGCAACTC
	pAe1-Luc-F	CTGCAGCCCGTTCACGTTTCGCAG
	pAe1-Luc-R	GGATCCGGGGAGAGGAAGTGGAGGG
	pz1D2-Luc-F	CTGCAGGTTGTGATAGATGCAACAAGGTTT
	pz1D2-Luc-R	GGATCCTGGTGCTAAGATGTTGCTAGTGTA
	pz1C1-Luc-F	CTGCAGGGTAAAGCCGTCTTTGCCGA
	pz1C1-Luc-R	GGATCCTGTTGTTAGGTCGTTGCTAGTG
	pDe18-Luc-F	CTGCAGGGAGATAAGAATAACAACACAAAGT
	pDe18-Luc-R	GGATCCCTCTTTTTAATTTATTAACTGCTGC
	pTAR1-Luc-F	CTGCAGGGTTCATGGGTACGAGTATGGTT
	pTAR1-Luc-R	GGATCCCTCCCTACCGGCCATCTCCT
	Ubi-ZmMYB127-F	GGATCCATGAAGAACTACCCTGGTCCTGC
	Ubi-ZmMYB127-R	GAGCTCTTAACGGTGGTGTCCCTTGGC
	Ubi-O2-F	GGATCCATGGAGCACGTCATCTCAATG
	Ubi-O2-R	GAGCTCCTAATACATGTCCATGTGTATGGCC
	Ubi-PBF1-F	GGATCCATGGACATGATCTCCGGCAGCAC
	Ubi-PBF1-R	GAGCTCTTATTGTCCCTTGTTGTTGTTGTTG
	pBt1-AbAi-F	aattcgagctcggtacccgggTGTTGAACAAAGGCGAACACC	Yeast one hybrid
	pBt1-AbAi-R	atacagagcacatgcctcgagGGTTCAGTCAATTCAGAGCAACTC
	pAe1-AbAi-F	aattcgagctcggtacccgggCCCGTTCACGTTTCGCAG
	pAe1-AbAi-R	atacagagcacatgcctcgagGGGGAGAGGAAGTGGAGGG
	pz1D2-AbAi-F	aattcgagctcggtacccgggGCTAAATCTTACGAGGGATCACC
	pz1D2-AbAi-R	atacagagcacatgcctcgagTGGTGCTAAGATGTTGCTAGTGTA
	pz1C1-AbAi-F	aattcgagctcggtacccgggGCCGAGTGCCCGACAAAAA
	pz1C1-AbAi-R	atacagagcacatgcctcgagTGTTGTTAGGTCGTTGCTAGTG
	ZmMYB127-eGFP-F	ggagaggacagggtacccgggATGAAGAACTACCCTGGTCCTGC	Subcellular localization
	ZmMYB127-eGFP-R	ggtactagtgtcgactctagaACGGTGGTGTCCCTTGGC
	ZmMYB127-BD-F	tcagaggaggacctgcatatgATGAAGAACTACCCTGGTCCTGC	Yeast two hybrid
	ZmMYB127-BD-R	ccgctgcaggtcgacggatccTTAACGGTGGTGTCCCTTGGC
	ZmMYB127-AD-F	ccgcaagttcacttccatatgATGAAGAACTACCCTGGTCCTGC
	ZmMYB127-AD-R	tcgccctatagtgatggatccTTAACGGTGGTGTCCCTTGGC
	O2-BD-F	tcagaggaggacctgcatatgATGGAGCACGTCATCTCAATG
	O2-BD-R	ccgctgcaggtcgacggatccCTAATACATGTCCATGTGTATGGCC
	PBF1-BD-F	tcagaggaggacctgcatatgATGGACATGATCTCCGGCAGCAC
	PBF1-BD-R	ccgctgcaggtcgacggatccTTATTGTCCCTTGTTGTTGTTGTTG
	ZmMYB127-nLuc-F	acgggggacgagctcggtaccATGAAGAACTACCCTGGTCCTGC	Split-Luc
	ZmMYB127-nLuc-R	cgcgtacgagatctggtcgacACGGTGGTGTCCCTTGGC
	O2-cLuc-F	tacgcgtcccggggcggtaccATGGAGCACGTCATCTCAATG
	O2-cLuc-R	acgaaagctctgcaggtcgacCTAATACATGTCCATGTGTATGGCC
	PBF1-cLuc-F	tacgcgtcccggggcggtaccATGGACATGATCTCCGGCAGCAC
	PBF1-cLuc-R	acgaaagctctgcaggtcgacTTATTGTCCCTTGTTGTTGTTGTTG
	ZmMYB127-nYFP-F	tcgagctcaagcttcgaattcATGAAGAACTACCCTGGTCCTGC	BiFC
	ZmMYB127-nYFP-R	gtgatttttgcggactctagaACGGTGGTGTCCCTTGGC
	O2-cYFP-F	tcgagctcaagcttcgaattcATGGAGCACGTCATCTCAATG
	O2-cYFP-R	gtgatttttgcggactctagaATACATGTCCATGTGTATGGCC
	PBF1-cYFP-F	tcgagctcaagcttcgaattcATGGACATGATCTCCGGCAGCAC
	PBF1-cYFP-R	gtgatttttgcggactctagaTTGTCCCTTGTTGTTGTTGTTG
	ZmMYB127-GST-F	tttcagggatccccggaattcATGAAGAACTACCCTGGTCCTGC	Pull-down
	ZmMYB127-GST-R	gtcacgatgcggccgctcgagTTAACGGTGGTGTCCCTTGG
	O2-HIS-F	gccatggctgatatcggatccATGGAGCACGTCATCTCAATG
	O2-HIS-R	ctcgagtgcggccgcaagcttCTAATACATGTCCATGTGTATGGCC
	PBF1-HIS-F	gccatggctgatatcggatccATGGACATGATCTCCGGCA
	PBF1-HIS-R	ctcgagtgcggccgcaagcttTTATTGTCCCTTGTTGTTGTTGTT
	ZmActin-F	TCACTACGACTGCCGAGCGAG	RT-qPCR
	ZmActin-R	GAGCCACCACTGAGGACAACATTAC
	Sh2-QF	GGGAGCGGACACCTATGAA
	Sh2-QR	AGCCTCTTGGATGCCCTTAC
	Bt1-QF	GGTGTTCCAGTGGATCATG
	Bt1-QR	CCGTGTCATAGGTGAAATG
	Bt2-QF	TAACTCTGCTTCCCTCAACCG
	Bt2-QR	ATTATGCTCCTCAAACAACCACA
	SS1-QF	CTTTCGGTGAGAATGGAGAGC
	SS1-QR	GAGGACTTGTGTTCCCTGTATG
	SSIIa-QF	GTTTCCATTCCCAATCCTGA
	SSIIa-QR	CGTCAGGCTCGTCAAAACC
	SSIIIa-QF	GCTTCTTCTGTCGTTCTGCTCT
	SSIIIa-QR	GCGTAGTTTTCCTTGTGTAGCC
	GBSS1-QF	CATCTACAGGGACGCAAAGAC
	GBSS1-QR	CGAAGGACGACTTGAATCTCTC
	Sbe1-QF	GAACGATGAGGAAAAGGTTATTGTC
	Sbe1-QR	TCCCAGGCAAATCGCATC
	SBE2b-QF	GTGGGGTAGGTTTTGACTATCG
	SBE2b-QR	TCCTCCTATTTGTCAGTGTGTGC
	ISA1-QF	GACTTCCCGACTTCAGAACG-
	ISA1-QR	TCTCGCCTTTGGTTTCGTC
	Pho1-QF	CAACTGAATGACACTCACCCTACTC
	Pho1-QR	AAGAGCTTCGGGGAGAACTG
	z1A-QF	GCTCCTTGGTCTTTCTGCAA
	z1A-QR	GGTAACTGCTGTAATAGGGCTGATG
	z1B-QF	CCAGCCCTATCTTTGGTGCA
	z1B-QR	TCAGTGCGGCCAATTGGTTA
	z1D2-QF	GCACAACAACTACAACAACA
	z1D2-QR	AATGGTAGTAGCTGTTGTGC
	z1C1-QF	TTCCACAATGCTCACTTGCT
	z1C1-QR	GTTGTTGTAAGACGCTCGCC
	ZmMYB127-QF	AGGCATCGCCGTTACTGGA
	ZmMYB127-QR	TAACGGTGGTGTCCCTTGGC
	De18-QF	TTATCCGTAGCCCGGTGCATGTTA
	De18-QR	TCCACTGTGTTTCCTCTGATGCGA
	TAR1-QF	ACTCTCAACTTCGTGCCGCTAAGA
	TAR1-QR	CCTTGTTGTAGCGAAGCCATGCAA
	MYB127-CrisprF	ACTTGGCGTGTGCATGACT	Genotype identification
	MYB127-CrisprR	GCGGAGTCGGCAGGACTT
	Cas9-F	GTGGCCTATTCTGTGCTGGT
	Cas9-R	ATCCCGGTGCTTGTTGTAGG
	Bt1-EMSA-F	CACGCGCCGCCATTTCTGTTGCGAATGAGTCCATGG	EMSA
	Bt1-EMSA-R	CCATGGACTCATTCGCAACAGAAATGGCGGCGCGTG
	Bt1-EMSA-mF	CACGCGCCGCCATTTAAAAAACGAATGAGTCCATGG
	Bt1-EMSA-mR	CCATGGACTCATTCGTTTTTTAAATGGCGGCGCGTG
	Ae1-EMSA-F	GAGAATGAAAGCGAACTGTTGCTCACGGACTCTAAG
	Ae1-EMSA-R	CTTAGAGTCCGTGAGCAACAGTTCGCTTTCATTCTC
	Ae1-EMSA-mF	GAGAATGAAAGCGAAAAAAAACTCACGGACTCTAAG
	Ae1-EMSA-mR	CTTAGAGTCCGTGAGTTTTTTTTCGCTTTCATTCTC
	z1D2-EMSA-F	GTTGAAATTGATTGATATCCACAAATTTTGTTAA
	z1D2-EMSA-R	TTAACAAAATTTGTGGATATCAATCAATTTCAAC
	z1D2-EMSA-mF	GTTGAAATTGATTGAAAAAAACAAATTTTGTTAA
	z1D2-EMSA-mR	TTAACAAAATTTGTTTTTTTCAATCAATTTCAAC
	z1C1-EMSA-F	TCTACTAAGCTTGTTCAACCACGAGAAGAATATTAG
	z1C1-EMSA-R	CTAATATTCTTCTCGTGGTTGAACAAGCTTAGTAGA
	z1C1-EMSA-mF	TCTACTAAGCTTGTTAAAAAACGAGAAGAATATTAG
	z1C1-EMSA-mR	CTAATATTCTTCTCGTTTTTTAACAAGCTTAGTAGA
